# Supplementary material for: Attention to audiovisual speech shapes neural processing through feedback-feedforward loops between different nodes of the speech network
Source: PLoS Biol. 2024 Mar 11;22(3):e3002534. doi: 10.1371/journal.pbio.3002534 (PMC10957087; doi:10.1371/journal.pbio.3002534)
Supplement: S1 Data — We used the IBM 18 SPSS Statistics 25 (IBM SPSS, Armonk, New York, USA), UNIANOVA method, and EMMEANS to derive cell means and error terms. In Fig 2B, dependent variable was SER and factors were Segment and Condition. In Fig 2C, dependent variable was Percent_signal_change and factors were Line. In Fig 2D (left), dependent variable was SER and factors were Line and Condition. In Fig 2D (middle), dependent variable was Decoding_accuracy and factors were Line. In Fig 2D (right), dependent variable was Beta_weight_trimmed and factors were Line, note that the untrimmed Beta_weight is also provided. (XLSX) [file pbio.3002534.s003.xlsx]

## Sheet: Fig2B
Subject	Segment	Run	Condition	SER
Sub1	1	1	attend_dialogue	0.19103
Sub1	1	1	ignore_dialogue	0.168834
Sub1	1	1	attend_background	0.018202
Sub1	1	1	ignore_background	-0.0034542
Sub1	1	2	attend_dialogue	0.280624
Sub1	1	2	ignore_dialogue	0.173158
Sub1	1	2	attend_background	0.0729379
Sub1	1	2	ignore_background	0.0171436
Sub1	1	3	attend_dialogue	0.154219
Sub1	1	3	ignore_dialogue	0.0582144
Sub1	1	3	attend_background	0.00809595
Sub1	1	3	ignore_background	0.027193
Sub1	2	1	attend_dialogue	0.250557
Sub1	2	1	ignore_dialogue	0.121407
Sub1	2	1	attend_background	0.119862
Sub1	2	1	ignore_background	0.000770993
Sub1	2	2	attend_dialogue	0.189258
Sub1	2	2	ignore_dialogue	0.0843777
Sub1	2	2	attend_background	0.108452
Sub1	2	2	ignore_background	0.0328755
Sub1	2	3	attend_dialogue	0.258508
Sub1	2	3	ignore_dialogue	-0.0293882
Sub1	2	3	attend_background	-0.00166897
Sub1	2	3	ignore_background	-0.014353
Sub1	3	1	attend_dialogue	0.165497
Sub1	3	1	ignore_dialogue	0.0558926
Sub1	3	1	attend_background	0.0890177
Sub1	3	1	ignore_background	-0.0138151
Sub1	3	2	attend_dialogue	0.158295
Sub1	3	2	ignore_dialogue	0.0811627
Sub1	3	2	attend_background	-0.0877686
Sub1	3	2	ignore_background	-0.0314376
Sub1	3	3	attend_dialogue	0.0859618
Sub1	3	3	ignore_dialogue	0.0444514
Sub1	3	3	attend_background	0.0260925
Sub1	3	3	ignore_background	0.111039
Sub1	4	1	attend_dialogue	-0.00219859
Sub1	4	1	ignore_dialogue	-0.0145947
Sub1	4	1	attend_background	-0.0130886
Sub1	4	1	ignore_background	0.102577
Sub1	4	2	attend_dialogue	0.09728
Sub1	4	2	ignore_dialogue	0.0734535
Sub1	4	2	attend_background	0.0243615
Sub1	4	2	ignore_background	0.00989578
Sub1	4	3	attend_dialogue	0.0744319
Sub1	4	3	ignore_dialogue	0.0740877
Sub1	4	3	attend_background	0.0702767
Sub1	4	3	ignore_background	0.00357849
Sub2	1	1	attend_dialogue	0.0817974
Sub2	1	1	ignore_dialogue	0.126616
Sub2	1	1	attend_background	0.064892
Sub2	1	1	ignore_background	0.0285745
Sub2	1	2	attend_dialogue	0.235348
Sub2	1	2	ignore_dialogue	0.112447
Sub2	1	2	attend_background	0.0950043
Sub2	1	2	ignore_background	-0.0678141
Sub2	1	3	attend_dialogue	0.235142
Sub2	1	3	ignore_dialogue	0.0907543
Sub2	1	3	attend_background	0.0372198
Sub2	1	3	ignore_background	-0.00975793
Sub2	2	1	attend_dialogue	0.213593
Sub2	2	1	ignore_dialogue	0.0426321
Sub2	2	1	attend_background	-0.0624287
Sub2	2	1	ignore_background	0.0263272
Sub2	2	2	attend_dialogue	0.212338
Sub2	2	2	ignore_dialogue	0.0161149
Sub2	2	2	attend_background	-0.0141762
Sub2	2	2	ignore_background	0.0689342
Sub2	2	3	attend_dialogue	0.166518
Sub2	2	3	ignore_dialogue	0.107563
Sub2	2	3	attend_background	0.0524329
Sub2	2	3	ignore_background	0.00414254
Sub2	3	1	attend_dialogue	0.162217
Sub2	3	1	ignore_dialogue	0.128283
Sub2	3	1	attend_background	-0.00518594
Sub2	3	1	ignore_background	-0.044762
Sub2	3	2	attend_dialogue	0.099868
Sub2	3	2	ignore_dialogue	-0.0258319
Sub2	3	2	attend_background	0.0396048
Sub2	3	2	ignore_background	0.0580766
Sub2	3	3	attend_dialogue	0.119936
Sub2	3	3	ignore_dialogue	0.149949
Sub2	3	3	attend_background	0.0124279
Sub2	3	3	ignore_background	0.0180701
Sub2	4	1	attend_dialogue	0.0565223
Sub2	4	1	ignore_dialogue	-0.0509763
Sub2	4	1	attend_background	-0.0371195
Sub2	4	1	ignore_background	0.0556781
Sub2	4	2	attend_dialogue	0.121783
Sub2	4	2	ignore_dialogue	0.0479994
Sub2	4	2	attend_background	0.0238045
Sub2	4	2	ignore_background	0.0973276
Sub2	4	3	attend_dialogue	0.0509647
Sub2	4	3	ignore_dialogue	0.0347699
Sub2	4	3	attend_background	0.0740247
Sub2	4	3	ignore_background	0.0573568
Sub3	1	1	attend_dialogue	0.189339
Sub3	1	1	ignore_dialogue	0.0485776
Sub3	1	1	attend_background	-0.0536425
Sub3	1	1	ignore_background	0.0708999
Sub3	1	2	attend_dialogue	0.223075
Sub3	1	2	ignore_dialogue	0.0690567
Sub3	1	2	attend_background	-0.0808034
Sub3	1	2	ignore_background	0.0128953
Sub3	1	3	attend_dialogue	0.0563536
Sub3	1	3	ignore_dialogue	0.141128
Sub3	1	3	attend_background	-0.0231945
Sub3	1	3	ignore_background	0.0030231
Sub3	2	1	attend_dialogue	0.126917
Sub3	2	1	ignore_dialogue	0.0178861
Sub3	2	1	attend_background	0.0244214
Sub3	2	1	ignore_background	-0.0376727
Sub3	2	2	attend_dialogue	0.101675
Sub3	2	2	ignore_dialogue	0.107044
Sub3	2	2	attend_background	-0.0598837
Sub3	2	2	ignore_background	-0.0859757
Sub3	2	3	attend_dialogue	0.123084
Sub3	2	3	ignore_dialogue	0.0366062
Sub3	2	3	attend_background	0.00733493
Sub3	2	3	ignore_background	0.0374276
Sub3	3	1	attend_dialogue	0.042743
Sub3	3	1	ignore_dialogue	-0.0109648
Sub3	3	1	attend_background	-0.0464771
Sub3	3	1	ignore_background	-0.0217849
Sub3	3	2	attend_dialogue	0.0447608
Sub3	3	2	ignore_dialogue	0.1611
Sub3	3	2	attend_background	-0.00771009
Sub3	3	2	ignore_background	0.0211318
Sub3	3	3	attend_dialogue	0.142211
Sub3	3	3	ignore_dialogue	-0.0635304
Sub3	3	3	attend_background	0.0377184
Sub3	3	3	ignore_background	0.0492579
Sub3	4	1	attend_dialogue	-0.00851027
Sub3	4	1	ignore_dialogue	-0.00367207
Sub3	4	1	attend_background	0.0845194
Sub3	4	1	ignore_background	0.0790501
Sub3	4	2	attend_dialogue	0.0259483
Sub3	4	2	ignore_dialogue	-0.0362168
Sub3	4	2	attend_background	0.0258109
Sub3	4	2	ignore_background	-0.0461128
Sub3	4	3	attend_dialogue	0.0776542
Sub3	4	3	ignore_dialogue	-0.070427
Sub3	4	3	attend_background	0.145169
Sub3	4	3	ignore_background	0.0210701
Sub4	1	1	attend_dialogue	0.161759
Sub4	1	1	ignore_dialogue	0.0374118
Sub4	1	1	attend_background	0.000725904
Sub4	1	1	ignore_background	0.0122789
Sub4	1	2	attend_dialogue	0.211872
Sub4	1	2	ignore_dialogue	0.0120955
Sub4	1	2	attend_background	0.0603276
Sub4	1	2	ignore_background	0.0102178
Sub4	1	3	attend_dialogue	0.239316
Sub4	1	3	ignore_dialogue	0.016391
Sub4	1	3	attend_background	0.0844227
Sub4	1	3	ignore_background	-0.0438597
Sub4	2	1	attend_dialogue	0.146142
Sub4	2	1	ignore_dialogue	0.0151538
Sub4	2	1	attend_background	0.0231979
Sub4	2	1	ignore_background	0.0533564
Sub4	2	2	attend_dialogue	0.0994848
Sub4	2	2	ignore_dialogue	0.036358
Sub4	2	2	attend_background	0.0631257
Sub4	2	2	ignore_background	0.0418197
Sub4	2	3	attend_dialogue	0.0980337
Sub4	2	3	ignore_dialogue	-0.0527534
Sub4	2	3	attend_background	0.0706914
Sub4	2	3	ignore_background	0.113925
Sub4	3	1	attend_dialogue	0.0659064
Sub4	3	1	ignore_dialogue	0.0530836
Sub4	3	1	attend_background	-0.0692908
Sub4	3	1	ignore_background	0.073435
Sub4	3	2	attend_dialogue	0.100421
Sub4	3	2	ignore_dialogue	-0.122682
Sub4	3	2	attend_background	0.06677
Sub4	3	2	ignore_background	-0.0401614
Sub4	3	3	attend_dialogue	0.158923
Sub4	3	3	ignore_dialogue	-0.0218987
Sub4	3	3	attend_background	0.00960941
Sub4	3	3	ignore_background	0.0364313
Sub4	4	1	attend_dialogue	0.0884696
Sub4	4	1	ignore_dialogue	0.0393043
Sub4	4	1	attend_background	0.0078646
Sub4	4	1	ignore_background	0.105607
Sub4	4	2	attend_dialogue	0.00435343
Sub4	4	2	ignore_dialogue	0.018555
Sub4	4	2	attend_background	0.0367118
Sub4	4	2	ignore_background	0.0440159
Sub4	4	3	attend_dialogue	0.0618136
Sub4	4	3	ignore_dialogue	0.0725925
Sub4	4	3	attend_background	-0.0310716
Sub4	4	3	ignore_background	-0.0100696
Sub5	1	1	attend_dialogue	0.075384
Sub5	1	1	ignore_dialogue	0.0762689
Sub5	1	1	attend_background	0.0322331
Sub5	1	1	ignore_background	-0.0383099
Sub5	1	2	attend_dialogue	0.145764
Sub5	1	2	ignore_dialogue	-0.0503819
Sub5	1	2	attend_background	0.10026
Sub5	1	2	ignore_background	-0.0544208
Sub5	1	3	attend_dialogue	0.12905
Sub5	1	3	ignore_dialogue	0.0292481
Sub5	1	3	attend_background	0.0741805
Sub5	1	3	ignore_background	-0.0147811
Sub5	2	1	attend_dialogue	0.0139708
Sub5	2	1	ignore_dialogue	0.0442243
Sub5	2	1	attend_background	0.0596156
Sub5	2	1	ignore_background	0.0423365
Sub5	2	2	attend_dialogue	0.104527
Sub5	2	2	ignore_dialogue	-0.0457958
Sub5	2	2	attend_background	0.0608988
Sub5	2	2	ignore_background	0.0929576
Sub5	2	3	attend_dialogue	0.10353
Sub5	2	3	ignore_dialogue	0.0987074
Sub5	2	3	attend_background	0.0230151
Sub5	2	3	ignore_background	0.0549078
Sub5	3	1	attend_dialogue	0.0531671
Sub5	3	1	ignore_dialogue	-0.0335305
Sub5	3	1	attend_background	-0.0141375
Sub5	3	1	ignore_background	0.11991
Sub5	3	2	attend_dialogue	0.0610458
Sub5	3	2	ignore_dialogue	0.0254417
Sub5	3	2	attend_background	0.0656172
Sub5	3	2	ignore_background	0.0251799
Sub5	3	3	attend_dialogue	0.107543
Sub5	3	3	ignore_dialogue	-0.015454
Sub5	3	3	attend_background	0.098572
Sub5	3	3	ignore_background	-0.0477314
Sub5	4	1	attend_dialogue	-0.110377
Sub5	4	1	ignore_dialogue	-0.0666544
Sub5	4	1	attend_background	0.0559136
Sub5	4	1	ignore_background	0.00244196
Sub5	4	2	attend_dialogue	-0.0630772
Sub5	4	2	ignore_dialogue	0.0263288
Sub5	4	2	attend_background	0.0692012
Sub5	4	2	ignore_background	0.0864919
Sub5	4	3	attend_dialogue	-0.0316097
Sub5	4	3	ignore_dialogue	0.00390248
Sub5	4	3	attend_background	-0.00116005
Sub5	4	3	ignore_background	0.0486111
Sub6	1	1	attend_dialogue	0.243999
Sub6	1	1	ignore_dialogue	0.0199492
Sub6	1	1	attend_background	0.0040185
Sub6	1	1	ignore_background	0.04258
Sub6	1	2	attend_dialogue	0.0721287
Sub6	1	2	ignore_dialogue	0.0547136
Sub6	1	2	attend_background	0.0377892
Sub6	1	2	ignore_background	0.123157
Sub6	1	3	attend_dialogue	0.251696
Sub6	1	3	ignore_dialogue	0.126184
Sub6	1	3	attend_background	-0.0137153
Sub6	1	3	ignore_background	-0.0248329
Sub6	2	1	attend_dialogue	0.110031
Sub6	2	1	ignore_dialogue	0.0149769
Sub6	2	1	attend_background	0.0223236
Sub6	2	1	ignore_background	0.0285995
Sub6	2	2	attend_dialogue	0.102818
Sub6	2	2	ignore_dialogue	0.038678
Sub6	2	2	attend_background	-0.0449615
Sub6	2	2	ignore_background	0.0544134
Sub6	2	3	attend_dialogue	0.132966
Sub6	2	3	ignore_dialogue	0.146781
Sub6	2	3	attend_background	0.07652
Sub6	2	3	ignore_background	0.0299932
Sub6	3	1	attend_dialogue	0.0948956
Sub6	3	1	ignore_dialogue	0.0404146
Sub6	3	1	attend_background	0.160382
Sub6	3	1	ignore_background	0.0962602
Sub6	3	2	attend_dialogue	0.0261993
Sub6	3	2	ignore_dialogue	-0.0219767
Sub6	3	2	attend_background	0.0367083
Sub6	3	2	ignore_background	-0.0158542
Sub6	3	3	attend_dialogue	0.147566
Sub6	3	3	ignore_dialogue	-0.0346269
Sub6	3	3	attend_background	0.043634
Sub6	3	3	ignore_background	0.0730626
Sub6	4	1	attend_dialogue	0.0459928
Sub6	4	1	ignore_dialogue	0.0117661
Sub6	4	1	attend_background	0.0625563
Sub6	4	1	ignore_background	-0.0385499
Sub6	4	2	attend_dialogue	0.103745
Sub6	4	2	ignore_dialogue	0.0657712
Sub6	4	2	attend_background	0.0248091
Sub6	4	2	ignore_background	0.102024
Sub6	4	3	attend_dialogue	-0.0801098
Sub6	4	3	ignore_dialogue	0.0963565
Sub6	4	3	attend_background	0.0103938
Sub6	4	3	ignore_background	-0.0381914
Sub7	1	1	attend_dialogue	0.118494
Sub7	1	1	ignore_dialogue	0.0870182
Sub7	1	1	attend_background	0.0290881
Sub7	1	1	ignore_background	-0.022414
Sub7	1	2	attend_dialogue	0.199516
Sub7	1	2	ignore_dialogue	0.110877
Sub7	1	2	attend_background	0.045124
Sub7	1	2	ignore_background	-0.0926259
Sub7	1	3	attend_dialogue	0.248655
Sub7	1	3	ignore_dialogue	0.0626244
Sub7	1	3	attend_background	-0.0217914
Sub7	1	3	ignore_background	-0.0198622
Sub7	2	1	attend_dialogue	0.20908
Sub7	2	1	ignore_dialogue	-0.00768784
Sub7	2	1	attend_background	-0.00102577
Sub7	2	1	ignore_background	-0.000673039
Sub7	2	2	attend_dialogue	0.0419814
Sub7	2	2	ignore_dialogue	0.19146
Sub7	2	2	attend_background	0.00405277
Sub7	2	2	ignore_background	-0.0546106
Sub7	2	3	attend_dialogue	0.0791197
Sub7	2	3	ignore_dialogue	-0.0430729
Sub7	2	3	attend_background	-0.0617355
Sub7	2	3	ignore_background	-0.00828437
Sub7	3	1	attend_dialogue	0.13984
Sub7	3	1	ignore_dialogue	0.135521
Sub7	3	1	attend_background	-0.0865666
Sub7	3	1	ignore_background	0.0755368
Sub7	3	2	attend_dialogue	0.0391328
Sub7	3	2	ignore_dialogue	-0.106157
Sub7	3	2	attend_background	0.110291
Sub7	3	2	ignore_background	-0.0665321
Sub7	3	3	attend_dialogue	0.105188
Sub7	3	3	ignore_dialogue	0.101537
Sub7	3	3	attend_background	-0.0171269
Sub7	3	3	ignore_background	0.0184875
Sub7	4	1	attend_dialogue	-0.0349758
Sub7	4	1	ignore_dialogue	0.0298763
Sub7	4	1	attend_background	-0.155823
Sub7	4	1	ignore_background	-0.0252829
Sub7	4	2	attend_dialogue	0.140612
Sub7	4	2	ignore_dialogue	0.0529048
Sub7	4	2	attend_background	0.00624339
Sub7	4	2	ignore_background	-0.0702304
Sub7	4	3	attend_dialogue	0.099515
Sub7	4	3	ignore_dialogue	-0.0447237
Sub7	4	3	attend_background	-0.0814718
Sub7	4	3	ignore_background	0.0363349
Sub8	1	1	attend_dialogue	0.140732
Sub8	1	1	ignore_dialogue	0.100435
Sub8	1	1	attend_background	0.133619
Sub8	1	1	ignore_background	0.0480897
Sub8	1	2	attend_dialogue	0.0866265
Sub8	1	2	ignore_dialogue	-0.0162474
Sub8	1	2	attend_background	0.127478
Sub8	1	2	ignore_background	0.00995214
Sub8	1	3	attend_dialogue	0.142608
Sub8	1	3	ignore_dialogue	0.129825
Sub8	1	3	attend_background	0.00661479
Sub8	1	3	ignore_background	0.0465337
Sub8	2	1	attend_dialogue	0.120668
Sub8	2	1	ignore_dialogue	0.0523504
Sub8	2	1	attend_background	0.0625456
Sub8	2	1	ignore_background	0.0164449
Sub8	2	2	attend_dialogue	0.132898
Sub8	2	2	ignore_dialogue	-0.0561625
Sub8	2	2	attend_background	0.0533141
Sub8	2	2	ignore_background	-0.0381468
Sub8	2	3	attend_dialogue	0.10428
Sub8	2	3	ignore_dialogue	0.0652846
Sub8	2	3	attend_background	0.0156947
Sub8	2	3	ignore_background	-0.0257963
Sub8	3	1	attend_dialogue	0.0507218
Sub8	3	1	ignore_dialogue	0.0033678
Sub8	3	1	attend_background	0.0341907
Sub8	3	1	ignore_background	0.0435491
Sub8	3	2	attend_dialogue	0.0806118
Sub8	3	2	ignore_dialogue	0.124624
Sub8	3	2	attend_background	-0.023628
Sub8	3	2	ignore_background	0.0372886
Sub8	3	3	attend_dialogue	0.160648
Sub8	3	3	ignore_dialogue	0.0262395
Sub8	3	3	attend_background	0.0448099
Sub8	3	3	ignore_background	0.018302
Sub8	4	1	attend_dialogue	0.141357
Sub8	4	1	ignore_dialogue	0.0245586
Sub8	4	1	attend_background	0.0656517
Sub8	4	1	ignore_background	0.0232072
Sub8	4	2	attend_dialogue	0.0136385
Sub8	4	2	ignore_dialogue	0.00650621
Sub8	4	2	attend_background	-0.0130175
Sub8	4	2	ignore_background	0.0571733
Sub8	4	3	attend_dialogue	0.00924804
Sub8	4	3	ignore_dialogue	0.0999035
Sub8	4	3	attend_background	0.0822178
Sub8	4	3	ignore_background	0.0987316
Sub9	1	1	attend_dialogue	0.161957
Sub9	1	1	ignore_dialogue	0.0734423
Sub9	1	1	attend_background	0.164973
Sub9	1	1	ignore_background	0.0363859
Sub9	1	2	attend_dialogue	0.282167
Sub9	1	2	ignore_dialogue	0.097193
Sub9	1	2	attend_background	0.128252
Sub9	1	2	ignore_background	0.0687488
Sub9	1	3	attend_dialogue	0.163259
Sub9	1	3	ignore_dialogue	0.122551
Sub9	1	3	attend_background	-0.0230252
Sub9	1	3	ignore_background	0.0945644
Sub9	2	1	attend_dialogue	0.141598
Sub9	2	1	ignore_dialogue	0.111915
Sub9	2	1	attend_background	0.0739845
Sub9	2	1	ignore_background	0.0304755
Sub9	2	2	attend_dialogue	0.12755
Sub9	2	2	ignore_dialogue	0.0605713
Sub9	2	2	attend_background	0.024972
Sub9	2	2	ignore_background	0.0734638
Sub9	2	3	attend_dialogue	0.233481
Sub9	2	3	ignore_dialogue	-0.0639265
Sub9	2	3	attend_background	0.0898202
Sub9	2	3	ignore_background	-0.0545866
Sub9	3	1	attend_dialogue	0.136876
Sub9	3	1	ignore_dialogue	-0.05833
Sub9	3	1	attend_background	0.0752193
Sub9	3	1	ignore_background	0.0727854
Sub9	3	2	attend_dialogue	0.0438413
Sub9	3	2	ignore_dialogue	0.000930574
Sub9	3	2	attend_background	0.0623762
Sub9	3	2	ignore_background	0.00484862
Sub9	3	3	attend_dialogue	0.169203
Sub9	3	3	ignore_dialogue	-0.00620481
Sub9	3	3	attend_background	0.109682
Sub9	3	3	ignore_background	-0.0394444
Sub9	4	1	attend_dialogue	-0.0155006
Sub9	4	1	ignore_dialogue	0.0939591
Sub9	4	1	attend_background	0.0663049
Sub9	4	1	ignore_background	0.0509434
Sub9	4	2	attend_dialogue	0.0229143
Sub9	4	2	ignore_dialogue	0.0273454
Sub9	4	2	attend_background	-0.112067
Sub9	4	2	ignore_background	0.0610155
Sub9	4	3	attend_dialogue	0.127763
Sub9	4	3	ignore_dialogue	0.00435773
Sub9	4	3	attend_background	-0.0194937
Sub9	4	3	ignore_background	-0.0483485
Sub10	1	1	attend_dialogue	0.186657
Sub10	1	1	ignore_dialogue	0.0358091
Sub10	1	1	attend_background	0.0443524
Sub10	1	1	ignore_background	0.00759439
Sub10	1	2	attend_dialogue	0.249793
Sub10	1	2	ignore_dialogue	0.0741117
Sub10	1	2	attend_background	0.129415
Sub10	1	2	ignore_background	0.0459518
Sub10	1	3	attend_dialogue	0.147031
Sub10	1	3	ignore_dialogue	0.059437
Sub10	1	3	attend_background	0.0352319
Sub10	1	3	ignore_background	-0.120577
Sub10	2	1	attend_dialogue	0.0667706
Sub10	2	1	ignore_dialogue	0.0682971
Sub10	2	1	attend_background	-0.0360976
Sub10	2	1	ignore_background	0.0819864
Sub10	2	2	attend_dialogue	0.0743871
Sub10	2	2	ignore_dialogue	0.00378762
Sub10	2	2	attend_background	0.025194
Sub10	2	2	ignore_background	-0.0284843
Sub10	2	3	attend_dialogue	0.202667
Sub10	2	3	ignore_dialogue	0.0912006
Sub10	2	3	attend_background	0.080941
Sub10	2	3	ignore_background	0.00104626
Sub10	3	1	attend_dialogue	0.104669
Sub10	3	1	ignore_dialogue	-0.0286807
Sub10	3	1	attend_background	0.07221
Sub10	3	1	ignore_background	0.0506078
Sub10	3	2	attend_dialogue	0.179118
Sub10	3	2	ignore_dialogue	-0.0788177
Sub10	3	2	attend_background	0.0775392
Sub10	3	2	ignore_background	0.0323121
Sub10	3	3	attend_dialogue	0.115089
Sub10	3	3	ignore_dialogue	-5.6701e-05
Sub10	3	3	attend_background	-0.0150788
Sub10	3	3	ignore_background	0.0330284
Sub10	4	1	attend_dialogue	0.0498807
Sub10	4	1	ignore_dialogue	0.0394678
Sub10	4	1	attend_background	0.0871443
Sub10	4	1	ignore_background	0.0117977
Sub10	4	2	attend_dialogue	0.0299139
Sub10	4	2	ignore_dialogue	-0.0152262
Sub10	4	2	attend_background	-0.0459796
Sub10	4	2	ignore_background	0.000785929
Sub10	4	3	attend_dialogue	0.0118752
Sub10	4	3	ignore_dialogue	0.000509515
Sub10	4	3	attend_background	-0.00355282
Sub10	4	3	ignore_background	-0.0390314
Sub11	1	1	attend_dialogue	0.15853
Sub11	1	1	ignore_dialogue	0.204206
Sub11	1	1	attend_background	0.00897403
Sub11	1	1	ignore_background	-0.00709199
Sub11	1	2	attend_dialogue	0.184487
Sub11	1	2	ignore_dialogue	0.01852
Sub11	1	2	attend_background	0.0228866
Sub11	1	2	ignore_background	0.0743016
Sub11	1	3	attend_dialogue	0.164844
Sub11	1	3	ignore_dialogue	0.0778387
Sub11	1	3	attend_background	0.0331666
Sub11	1	3	ignore_background	-0.0434927
Sub11	2	1	attend_dialogue	0.0261121
Sub11	2	1	ignore_dialogue	0.0347973
Sub11	2	1	attend_background	-0.0582354
Sub11	2	1	ignore_background	0.0890716
Sub11	2	2	attend_dialogue	0.0476054
Sub11	2	2	ignore_dialogue	0.0403837
Sub11	2	2	attend_background	-0.0145498
Sub11	2	2	ignore_background	-0.0357425
Sub11	2	3	attend_dialogue	0.152742
Sub11	2	3	ignore_dialogue	0.12405
Sub11	2	3	attend_background	-0.0127889
Sub11	2	3	ignore_background	0.0809631
Sub11	3	1	attend_dialogue	0.109499
Sub11	3	1	ignore_dialogue	0.0500169
Sub11	3	1	attend_background	0.0495501
Sub11	3	1	ignore_background	0.0385201
Sub11	3	2	attend_dialogue	0.0229623
Sub11	3	2	ignore_dialogue	0.0331366
Sub11	3	2	attend_background	0.039989
Sub11	3	2	ignore_background	-0.0173243
Sub11	3	3	attend_dialogue	0.0980508
Sub11	3	3	ignore_dialogue	-0.0461734
Sub11	3	3	attend_background	0.0846828
Sub11	3	3	ignore_background	0.0124483
Sub11	4	1	attend_dialogue	0.157837
Sub11	4	1	ignore_dialogue	0.130157
Sub11	4	1	attend_background	0.0128379
Sub11	4	1	ignore_background	-0.0182458
Sub11	4	2	attend_dialogue	0.0191572
Sub11	4	2	ignore_dialogue	0.0352641
Sub11	4	2	attend_background	0.00684867
Sub11	4	2	ignore_background	0.018787
Sub11	4	3	attend_dialogue	0.0398065
Sub11	4	3	ignore_dialogue	0.0945886
Sub11	4	3	attend_background	0.113734
Sub11	4	3	ignore_background	0.0605111
Sub12	1	1	attend_dialogue	0.10979
Sub12	1	1	ignore_dialogue	0.0763947
Sub12	1	1	attend_background	0.0579544
Sub12	1	1	ignore_background	-0.0496047
Sub12	1	2	attend_dialogue	0.0287835
Sub12	1	2	ignore_dialogue	0.0197237
Sub12	1	2	attend_background	-0.130031
Sub12	1	2	ignore_background	-0.0332876
Sub12	1	3	attend_dialogue	0.125229
Sub12	1	3	ignore_dialogue	0.180708
Sub12	1	3	attend_background	0.00379639
Sub12	1	3	ignore_background	-0.0790422
Sub12	2	1	attend_dialogue	0.0410052
Sub12	2	1	ignore_dialogue	-0.0560367
Sub12	2	1	attend_background	-0.0107616
Sub12	2	1	ignore_background	-0.0308884
Sub12	2	2	attend_dialogue	0.163537
Sub12	2	2	ignore_dialogue	0.0619421
Sub12	2	2	attend_background	0.0308032
Sub12	2	2	ignore_background	0.0722946
Sub12	2	3	attend_dialogue	-0.0292525
Sub12	2	3	ignore_dialogue	0.0108765
Sub12	2	3	attend_background	-0.0326869
Sub12	2	3	ignore_background	-0.124753
Sub12	3	1	attend_dialogue	0.00239716
Sub12	3	1	ignore_dialogue	0.0615305
Sub12	3	1	attend_background	-0.0177578
Sub12	3	1	ignore_background	0.0430127
Sub12	3	2	attend_dialogue	0.0361693
Sub12	3	2	ignore_dialogue	-0.0365211
Sub12	3	2	attend_background	-0.152342
Sub12	3	2	ignore_background	0.109709
Sub12	3	3	attend_dialogue	0.0684875
Sub12	3	3	ignore_dialogue	0.0318484
Sub12	3	3	attend_background	-0.0571618
Sub12	3	3	ignore_background	-0.0340524
Sub12	4	1	attend_dialogue	0.0373253
Sub12	4	1	ignore_dialogue	-0.0279508
Sub12	4	1	attend_background	0.0314621
Sub12	4	1	ignore_background	0.0288785
Sub12	4	2	attend_dialogue	-0.0325803
Sub12	4	2	ignore_dialogue	0.0489267
Sub12	4	2	attend_background	0.0152704
Sub12	4	2	ignore_background	0.0799638
Sub12	4	3	attend_dialogue	-0.0108412
Sub12	4	3	ignore_dialogue	0.0130004
Sub12	4	3	attend_background	-0.00384046
Sub12	4	3	ignore_background	0.0152222
Sub13	1	1	attend_dialogue	0.0524226
Sub13	1	1	ignore_dialogue	0.0413962
Sub13	1	1	attend_background	0.0679748
Sub13	1	1	ignore_background	0.0341997
Sub13	1	2	attend_dialogue	0.0626607
Sub13	1	2	ignore_dialogue	-0.00344744
Sub13	1	2	attend_background	0.0174208
Sub13	1	2	ignore_background	-0.0264046
Sub13	1	3	attend_dialogue	-0.0439028
Sub13	1	3	ignore_dialogue	-0.015441
Sub13	1	3	attend_background	-0.106375
Sub13	1	3	ignore_background	-0.00089431
Sub13	2	1	attend_dialogue	-0.0309493
Sub13	2	1	ignore_dialogue	0.0473146
Sub13	2	1	attend_background	-0.0210072
Sub13	2	1	ignore_background	0.0974072
Sub13	2	2	attend_dialogue	0.0638221
Sub13	2	2	ignore_dialogue	0.105753
Sub13	2	2	attend_background	-0.0195776
Sub13	2	2	ignore_background	0.0666259
Sub13	2	3	attend_dialogue	0.0889359
Sub13	2	3	ignore_dialogue	0.0113252
Sub13	2	3	attend_background	-0.0365434
Sub13	2	3	ignore_background	-0.0450416
Sub13	3	1	attend_dialogue	0.0745482
Sub13	3	1	ignore_dialogue	0.0195462
Sub13	3	1	attend_background	0.0560767
Sub13	3	1	ignore_background	-0.0222092
Sub13	3	2	attend_dialogue	0.000426713
Sub13	3	2	ignore_dialogue	0.00621059
Sub13	3	2	attend_background	-0.0518032
Sub13	3	2	ignore_background	-0.049959
Sub13	3	3	attend_dialogue	0.0875188
Sub13	3	3	ignore_dialogue	0.00421201
Sub13	3	3	attend_background	-0.0592738
Sub13	3	3	ignore_background	0.0188271
Sub13	4	1	attend_dialogue	0.0478442
Sub13	4	1	ignore_dialogue	-0.178612
Sub13	4	1	attend_background	0.0832369
Sub13	4	1	ignore_background	0.0366793
Sub13	4	2	attend_dialogue	0.0532848
Sub13	4	2	ignore_dialogue	0.0151173
Sub13	4	2	attend_background	-0.00939281
Sub13	4	2	ignore_background	0.0570601
Sub13	4	3	attend_dialogue	0.0594564
Sub13	4	3	ignore_dialogue	-0.0736812
Sub13	4	3	attend_background	0.0230434
Sub13	4	3	ignore_background	0.0150289
Sub14	1	1	attend_dialogue	0.064379
Sub14	1	1	ignore_dialogue	0.0507115
Sub14	1	1	attend_background	0.0517135
Sub14	1	1	ignore_background	-0.108814
Sub14	1	2	attend_dialogue	0.097915
Sub14	1	2	ignore_dialogue	0.0784945
Sub14	1	2	attend_background	-0.0302007
Sub14	1	2	ignore_background	-0.040259
Sub14	1	3	attend_dialogue	0.0523871
Sub14	1	3	ignore_dialogue	-0.000737891
Sub14	1	3	attend_background	-0.0350299
Sub14	1	3	ignore_background	0.0668334
Sub14	2	1	attend_dialogue	0.117338
Sub14	2	1	ignore_dialogue	-0.0375765
Sub14	2	1	attend_background	0.101318
Sub14	2	1	ignore_background	-0.1195
Sub14	2	2	attend_dialogue	0.106002
Sub14	2	2	ignore_dialogue	0.0371992
Sub14	2	2	attend_background	0.131079
Sub14	2	2	ignore_background	-0.0759577
Sub14	2	3	attend_dialogue	0.0511911
Sub14	2	3	ignore_dialogue	0.112101
Sub14	2	3	attend_background	0.0102887
Sub14	2	3	ignore_background	-0.0420287
Sub14	3	1	attend_dialogue	0.0894842
Sub14	3	1	ignore_dialogue	0.0150495
Sub14	3	1	attend_background	0.115374
Sub14	3	1	ignore_background	0.0430912
Sub14	3	2	attend_dialogue	0.178624
Sub14	3	2	ignore_dialogue	-0.0230773
Sub14	3	2	attend_background	0.0105076
Sub14	3	2	ignore_background	-0.00899885
Sub14	3	3	attend_dialogue	0.120645
Sub14	3	3	ignore_dialogue	-0.058408
Sub14	3	3	attend_background	0.0400598
Sub14	3	3	ignore_background	0.0361393
Sub14	4	1	attend_dialogue	0.0328949
Sub14	4	1	ignore_dialogue	0.0489334
Sub14	4	1	attend_background	0.0907316
Sub14	4	1	ignore_background	0.133531
Sub14	4	2	attend_dialogue	-0.0151814
Sub14	4	2	ignore_dialogue	-0.00291474
Sub14	4	2	attend_background	0.0335695
Sub14	4	2	ignore_background	0.148355
Sub14	4	3	attend_dialogue	-0.00912455
Sub14	4	3	ignore_dialogue	-0.00763431
Sub14	4	3	attend_background	-0.0412096
Sub14	4	3	ignore_background	0.0508495
Sub15	1	1	attend_dialogue	0.10308
Sub15	1	1	ignore_dialogue	0.157827
Sub15	1	1	attend_background	0.00704539
Sub15	1	1	ignore_background	-0.029531
Sub15	1	2	attend_dialogue	0.109031
Sub15	1	2	ignore_dialogue	0.0438587
Sub15	1	2	attend_background	-0.0384476
Sub15	1	2	ignore_background	0.0489396
Sub15	1	3	attend_dialogue	0.157628
Sub15	1	3	ignore_dialogue	0.0874204
Sub15	1	3	attend_background	-0.0743187
Sub15	1	3	ignore_background	0.029579
Sub15	2	1	attend_dialogue	0.122681
Sub15	2	1	ignore_dialogue	0.0419599
Sub15	2	1	attend_background	-0.0088626
Sub15	2	1	ignore_background	0.0872331
Sub15	2	2	attend_dialogue	0.0490403
Sub15	2	2	ignore_dialogue	0.00915363
Sub15	2	2	attend_background	0.0552171
Sub15	2	2	ignore_background	0.0141629
Sub15	2	3	attend_dialogue	0.0986076
Sub15	2	3	ignore_dialogue	0.118897
Sub15	2	3	attend_background	-0.0175886
Sub15	2	3	ignore_background	-0.019052
Sub15	3	1	attend_dialogue	0.0826618
Sub15	3	1	ignore_dialogue	-0.0725662
Sub15	3	1	attend_background	0.0134995
Sub15	3	1	ignore_background	0.0940435
Sub15	3	2	attend_dialogue	0.0266923
Sub15	3	2	ignore_dialogue	0.168624
Sub15	3	2	attend_background	-0.00207023
Sub15	3	2	ignore_background	0.0935822
Sub15	3	3	attend_dialogue	0.158722
Sub15	3	3	ignore_dialogue	0.0759998
Sub15	3	3	attend_background	0.0933668
Sub15	3	3	ignore_background	0.0413922
Sub15	4	1	attend_dialogue	0.149005
Sub15	4	1	ignore_dialogue	0.0192566
Sub15	4	1	attend_background	-0.0125794
Sub15	4	1	ignore_background	0.039286
Sub15	4	2	attend_dialogue	0.0807003
Sub15	4	2	ignore_dialogue	-0.0194731
Sub15	4	2	attend_background	-0.0162914
Sub15	4	2	ignore_background	0.209533
Sub15	4	3	attend_dialogue	0.0192315
Sub15	4	3	ignore_dialogue	0.0274342
Sub15	4	3	attend_background	-0.00641683
Sub15	4	3	ignore_background	-0.020978
Sub16	1	1	attend_dialogue	0.00552686
Sub16	1	1	ignore_dialogue	0.0312585
Sub16	1	1	attend_background	-0.0602042
Sub16	1	1	ignore_background	-0.00763578
Sub16	1	2	attend_dialogue	0.10399
Sub16	1	2	ignore_dialogue	-0.0366567
Sub16	1	2	attend_background	0.0590565
Sub16	1	2	ignore_background	-0.0218304
Sub16	1	3	attend_dialogue	0.139937
Sub16	1	3	ignore_dialogue	0.0457536
Sub16	1	3	attend_background	0.0825709
Sub16	1	3	ignore_background	-0.0134581
Sub16	2	1	attend_dialogue	0.0611325
Sub16	2	1	ignore_dialogue	-0.0718823
Sub16	2	1	attend_background	0.0387066
Sub16	2	1	ignore_background	0.00951956
Sub16	2	2	attend_dialogue	0.0565847
Sub16	2	2	ignore_dialogue	0.0547244
Sub16	2	2	attend_background	0.00445076
Sub16	2	2	ignore_background	0.00750335
Sub16	2	3	attend_dialogue	0.110582
Sub16	2	3	ignore_dialogue	0.0470209
Sub16	2	3	attend_background	0.075508
Sub16	2	3	ignore_background	0.081428
Sub16	3	1	attend_dialogue	-0.0189122
Sub16	3	1	ignore_dialogue	0.0783233
Sub16	3	1	attend_background	0.0631712
Sub16	3	1	ignore_background	0.062917
Sub16	3	2	attend_dialogue	0.0675126
Sub16	3	2	ignore_dialogue	-0.0186874
Sub16	3	2	attend_background	-0.00168109
Sub16	3	2	ignore_background	0.0281937
Sub16	3	3	attend_dialogue	-0.0486082
Sub16	3	3	ignore_dialogue	-0.00758796
Sub16	3	3	attend_background	0.0471115
Sub16	3	3	ignore_background	0.0210281
Sub16	4	1	attend_dialogue	0.00898587
Sub16	4	1	ignore_dialogue	-0.00397032
Sub16	4	1	attend_background	0.145628
Sub16	4	1	ignore_background	-0.0101624
Sub16	4	2	attend_dialogue	0.112628
Sub16	4	2	ignore_dialogue	0.0564889
Sub16	4	2	attend_background	-0.0503738
Sub16	4	2	ignore_background	-0.0641652
Sub16	4	3	attend_dialogue	0.174982
Sub16	4	3	ignore_dialogue	0.0347126
Sub16	4	3	attend_background	0.0482628
Sub16	4	3	ignore_background	0.061974
Sub17	1	1	attend_dialogue	0.211429
Sub17	1	1	ignore_dialogue	0.0529541
Sub17	1	1	attend_background	0.0772392
Sub17	1	1	ignore_background	0.0114033
Sub17	1	2	attend_dialogue	0.157487
Sub17	1	2	ignore_dialogue	0.0128339
Sub17	1	2	attend_background	0.0591752
Sub17	1	2	ignore_background	-0.0940855
Sub17	1	3	attend_dialogue	0.157038
Sub17	1	3	ignore_dialogue	-0.0455054
Sub17	1	3	attend_background	0.0353512
Sub17	1	3	ignore_background	-0.033706
Sub17	2	1	attend_dialogue	0.189647
Sub17	2	1	ignore_dialogue	-0.0992111
Sub17	2	1	attend_background	0.0952111
Sub17	2	1	ignore_background	-0.0139101
Sub17	2	2	attend_dialogue	0.0406069
Sub17	2	2	ignore_dialogue	-0.0576931
Sub17	2	2	attend_background	-0.0885781
Sub17	2	2	ignore_background	0.000724422
Sub17	2	3	attend_dialogue	0.102484
Sub17	2	3	ignore_dialogue	-0.0105692
Sub17	2	3	attend_background	0.0846672
Sub17	2	3	ignore_background	-0.036314
Sub17	3	1	attend_dialogue	0.103098
Sub17	3	1	ignore_dialogue	0.0366524
Sub17	3	1	attend_background	-0.0202486
Sub17	3	1	ignore_background	0.047865
Sub17	3	2	attend_dialogue	0.130545
Sub17	3	2	ignore_dialogue	0.0475608
Sub17	3	2	attend_background	0.0301827
Sub17	3	2	ignore_background	0.0107313
Sub17	3	3	attend_dialogue	0.0946655
Sub17	3	3	ignore_dialogue	-0.00601381
Sub17	3	3	attend_background	0.0157978
Sub17	3	3	ignore_background	0.0546947
Sub17	4	1	attend_dialogue	-0.0159206
Sub17	4	1	ignore_dialogue	-0.0296204
Sub17	4	1	attend_background	0.0343149
Sub17	4	1	ignore_background	0.0901941
Sub17	4	2	attend_dialogue	0.143331
Sub17	4	2	ignore_dialogue	0.110851
Sub17	4	2	attend_background	0.100009
Sub17	4	2	ignore_background	0.00790968
Sub17	4	3	attend_dialogue	-0.00896141
Sub17	4	3	ignore_dialogue	0.0287226
Sub17	4	3	attend_background	0.0819007
Sub17	4	3	ignore_background	0.064166
Sub18	1	1	attend_dialogue	0.102496
Sub18	1	1	ignore_dialogue	0.0995853
Sub18	1	1	attend_background	0.0503062
Sub18	1	1	ignore_background	-0.034382
Sub18	1	2	attend_dialogue	0.244377
Sub18	1	2	ignore_dialogue	0.126541
Sub18	1	2	attend_background	0.0228992
Sub18	1	2	ignore_background	-0.148313
Sub18	1	3	attend_dialogue	0.174099
Sub18	1	3	ignore_dialogue	-0.0316723
Sub18	1	3	attend_background	-0.0474218
Sub18	1	3	ignore_background	0.0485793
Sub18	2	1	attend_dialogue	0.184358
Sub18	2	1	ignore_dialogue	-0.00837357
Sub18	2	1	attend_background	0.0645604
Sub18	2	1	ignore_background	0.0903998
Sub18	2	2	attend_dialogue	0.00441505
Sub18	2	2	ignore_dialogue	0.0237396
Sub18	2	2	attend_background	0.0583393
Sub18	2	2	ignore_background	-0.043915
Sub18	2	3	attend_dialogue	0.0781671
Sub18	2	3	ignore_dialogue	0.0247221
Sub18	2	3	attend_background	-0.0355248
Sub18	2	3	ignore_background	0.0134987
Sub18	3	1	attend_dialogue	0.192265
Sub18	3	1	ignore_dialogue	-0.0302643
Sub18	3	1	attend_background	0.06671
Sub18	3	1	ignore_background	-0.0250536
Sub18	3	2	attend_dialogue	0.0191176
Sub18	3	2	ignore_dialogue	0.0676429
Sub18	3	2	attend_background	0.000170549
Sub18	3	2	ignore_background	0.0605815
Sub18	3	3	attend_dialogue	0.135087
Sub18	3	3	ignore_dialogue	-0.0161497
Sub18	3	3	attend_background	-0.0115915
Sub18	3	3	ignore_background	0.0119427
Sub18	4	1	attend_dialogue	0.0562468
Sub18	4	1	ignore_dialogue	0.0963996
Sub18	4	1	attend_background	0.0397672
Sub18	4	1	ignore_background	0.00751857
Sub18	4	2	attend_dialogue	0.0971911
Sub18	4	2	ignore_dialogue	0.0809289
Sub18	4	2	attend_background	-0.0310478
Sub18	4	2	ignore_background	-0.0216971
Sub18	4	3	attend_dialogue	-0.062284
Sub18	4	3	ignore_dialogue	0.0704515
Sub18	4	3	attend_background	-0.0517862
Sub18	4	3	ignore_background	-0.00789473
Sub19	1	1	attend_dialogue	0.0482604
Sub19	1	1	ignore_dialogue	0.0347517
Sub19	1	1	attend_background	-0.00540889
Sub19	1	1	ignore_background	-0.132423
Sub19	1	2	attend_dialogue	0.170465
Sub19	1	2	ignore_dialogue	-0.0214249
Sub19	1	2	attend_background	-0.0105308
Sub19	1	2	ignore_background	-0.0822583
Sub19	1	3	attend_dialogue	0.129276
Sub19	1	3	ignore_dialogue	0.0161811
Sub19	1	3	attend_background	0.011901
Sub19	1	3	ignore_background	-0.0695929
Sub19	2	1	attend_dialogue	0.100193
Sub19	2	1	ignore_dialogue	-0.0563894
Sub19	2	1	attend_background	0.05304
Sub19	2	1	ignore_background	-0.0048065
Sub19	2	2	attend_dialogue	0.118156
Sub19	2	2	ignore_dialogue	-0.0415933
Sub19	2	2	attend_background	-0.00613092
Sub19	2	2	ignore_background	0.0296198
Sub19	2	3	attend_dialogue	0.200152
Sub19	2	3	ignore_dialogue	-0.0432145
Sub19	2	3	attend_background	0.0941808
Sub19	2	3	ignore_background	-0.0246179
Sub19	3	1	attend_dialogue	0.140559
Sub19	3	1	ignore_dialogue	0.0125286
Sub19	3	1	attend_background	0.0128655
Sub19	3	1	ignore_background	0.0106611
Sub19	3	2	attend_dialogue	0.152566
Sub19	3	2	ignore_dialogue	0.0295034
Sub19	3	2	attend_background	0.106951
Sub19	3	2	ignore_background	-0.0187013
Sub19	3	3	attend_dialogue	0.180689
Sub19	3	3	ignore_dialogue	0.0597254
Sub19	3	3	attend_background	0.000307637
Sub19	3	3	ignore_background	-0.0581977
Sub19	4	1	attend_dialogue	-0.0036439
Sub19	4	1	ignore_dialogue	0.125334
Sub19	4	1	attend_background	0.0641535
Sub19	4	1	ignore_background	-0.00418058
Sub19	4	2	attend_dialogue	0.00412597
Sub19	4	2	ignore_dialogue	0.00557079
Sub19	4	2	attend_background	-0.0237167
Sub19	4	2	ignore_background	-0.0865255
Sub19	4	3	attend_dialogue	-0.0112265
Sub19	4	3	ignore_dialogue	-0.0633435
Sub19	4	3	attend_background	-0.0673625
Sub19	4	3	ignore_background	-0.0210191

## Sheet: Fig2C
Subject	Line	Percent_signal_change
1	line1	0.207926
2	line1	0.241659
3	line1	0.128116
4	line1	0.35868
5	line1	0.676479
6	line1	0.110694
10	line1	0.3133
11	line1	0.0516638
12	line1	0.314274
13	line1	0.20686
14	line1	0.157938
16	line1	0.0754762
17	line1	-0.0195988
18	line1	0.12144
19	line1	0.190241
20	line1	-0.115138
21	line1	0.175831
22	line1	0.3247
23	line1	0.254129
1	line2	0.129251
2	line2	0.268029
3	line2	0.092885
4	line2	0.648992
5	line2	0.642918
6	line2	0.279356
10	line2	0.284839
11	line2	-0.0773122
12	line2	0.237343
13	line2	0.523431
14	line2	0.185899
16	line2	0.10527
17	line2	0.386875
18	line2	0.293896
19	line2	0.28089
20	line2	-0.0809887
21	line2	0.02789
22	line2	0.298554
23	line2	0.33136
1	line3	0.217458
2	line3	0.467313
3	line3	0.0682087
4	line3	0.48267
5	line3	0.647433
6	line3	0.324824
10	line3	0.21254
11	line3	0.00593526
12	line3	0.373044
13	line3	0.767976
14	line3	0.297975
16	line3	0.0335913
17	line3	0.447121
18	line3	0.342839
19	line3	0.497692
20	line3	-0.0082125
21	line3	-0.0401471
22	line3	0.452303
23	line3	0.370289
1	line4	0.195195
2	line4	0.544005
3	line4	0.133771
4	line4	0.373001
5	line4	0.642406
6	line4	0.37293
10	line4	0.311767
11	line4	-0.0109629
12	line4	0.252229
13	line4	0.447606
14	line4	0.303187
16	line4	0.160323
17	line4	0.382784
18	line4	0.317825
19	line4	0.317912
20	line4	0.0640687
21	line4	-0.0535355
22	line4	0.311771
23	line4	0.288998
1	line5	0.0393525
2	line5	0.452401
3	line5	0.150212
4	line5	0.393494
5	line5	0.530937
6	line5	0.194272
10	line5	0.141649
11	line5	-0.0525482
12	line5	0.290709
13	line5	0.030869
14	line5	0.0276725
16	line5	0.033247
17	line5	0.269323
18	line5	0.292747
19	line5	0.41512
20	line5	0.0165775
21	line5	0.0273947
22	line5	0.290718
23	line5	0.101439
1	line6	0.118116
2	line6	0.355612
3	line6	0.129798
4	line6	0.200923
5	line6	0.344472
6	line6	0.229552
10	line6	0.226984
11	line6	0.148414
12	line6	0.318114
13	line6	-0.109894
14	line6	0.133387
16	line6	-0.0323075
17	line6	0.213092
18	line6	0.229663
19	line6	0.419125
20	line6	-0.124366
21	line6	-0.128153
22	line6	0.117293
23	line6	-0.146068

## Sheet: Fig2D_left
Subject	Line	Run	Condition	SER
Sub1	1	1	attend_dialogue	0.165016
Sub1	1	1	ignore_dialogue	-0.0888146
Sub1	1	1	attend_background	0.0104136
Sub1	1	1	ignore_background	0.0681359
Sub1	1	2	attend_dialogue	0.273069
Sub1	1	2	ignore_dialogue	0.0698878
Sub1	1	2	attend_background	0.101377
Sub1	1	2	ignore_background	-0.0183303
Sub1	1	3	attend_dialogue	0.0680838
Sub1	1	3	ignore_dialogue	-0.171287
Sub1	1	3	attend_background	0.0168313
Sub1	1	3	ignore_background	0.0529702
Sub1	2	1	attend_dialogue	0.250698
Sub1	2	1	ignore_dialogue	0.0826363
Sub1	2	1	attend_background	0.155067
Sub1	2	1	ignore_background	0.0221385
Sub1	2	2	attend_dialogue	0.303378
Sub1	2	2	ignore_dialogue	0.0239481
Sub1	2	2	attend_background	0.195287
Sub1	2	2	ignore_background	0.0758133
Sub1	2	3	attend_dialogue	0.199237
Sub1	2	3	ignore_dialogue	0.0902834
Sub1	2	3	attend_background	-0.00747713
Sub1	2	3	ignore_background	-0.077785
Sub1	3	1	attend_dialogue	0.301141
Sub1	3	1	ignore_dialogue	0.193586
Sub1	3	1	attend_background	0.0464116
Sub1	3	1	ignore_background	-0.0254054
Sub1	3	2	attend_dialogue	0.346175
Sub1	3	2	ignore_dialogue	0.228151
Sub1	3	2	attend_background	-0.144969
Sub1	3	2	ignore_background	0.026368
Sub1	3	3	attend_dialogue	0.213866
Sub1	3	3	ignore_dialogue	0.0611554
Sub1	3	3	attend_background	-0.10176
Sub1	3	3	ignore_background	0.146356
Sub1	4	1	attend_dialogue	0.204501
Sub1	4	1	ignore_dialogue	0.149467
Sub1	4	1	attend_background	0.151783
Sub1	4	1	ignore_background	0.150649
Sub1	4	2	attend_dialogue	0.233624
Sub1	4	2	ignore_dialogue	0.10319
Sub1	4	2	attend_background	-0.0108822
Sub1	4	2	ignore_background	0.081786
Sub1	4	3	attend_dialogue	0.186125
Sub1	4	3	ignore_dialogue	-0.0431741
Sub1	4	3	attend_background	0.0487674
Sub1	4	3	ignore_background	0.160987
Sub1	5	1	attend_dialogue	0.234903
Sub1	5	1	ignore_dialogue	0.276863
Sub1	5	1	attend_background	-0.00517173
Sub1	5	1	ignore_background	-0.102312
Sub1	5	2	attend_dialogue	0.171323
Sub1	5	2	ignore_dialogue	0.0110953
Sub1	5	2	attend_background	0.11357
Sub1	5	2	ignore_background	0.0113072
Sub1	5	3	attend_dialogue	0.102762
Sub1	5	3	ignore_dialogue	0.0364532
Sub1	5	3	attend_background	0.0359257
Sub1	5	3	ignore_background	-0.011597
Sub1	6	1	attend_dialogue	0.352148
Sub1	6	1	ignore_dialogue	0.0628012
Sub1	6	1	attend_background	0.0377539
Sub1	6	1	ignore_background	-0.0268317
Sub1	6	2	attend_dialogue	0.0309047
Sub1	6	2	ignore_dialogue	0.0866709
Sub1	6	2	attend_background	0.0502795
Sub1	6	2	ignore_background	-0.0587098
Sub1	6	3	attend_dialogue	0.312427
Sub1	6	3	ignore_dialogue	-0.0471706
Sub1	6	3	attend_background	0.0947148
Sub1	6	3	ignore_background	0.0474768
Sub1	7	1	attend_dialogue	0.167215
Sub1	7	1	ignore_dialogue	0.00942745
Sub1	7	1	attend_background	0.0357347
Sub1	7	1	ignore_background	0.0445022
Sub1	7	2	attend_dialogue	0.337537
Sub1	7	2	ignore_dialogue	0.34086
Sub1	7	2	attend_background	-0.062984
Sub1	7	2	ignore_background	-0.00341761
Sub1	7	3	attend_dialogue	0.289593
Sub1	7	3	ignore_dialogue	0.126533
Sub1	7	3	attend_background	-0.0294517
Sub1	7	3	ignore_background	0.00410535
Sub2	1	1	attend_dialogue	0.131621
Sub2	1	1	ignore_dialogue	0.188386
Sub2	1	1	attend_background	-0.0444947
Sub2	1	1	ignore_background	-0.0269607
Sub2	1	2	attend_dialogue	0.204472
Sub2	1	2	ignore_dialogue	-0.0631865
Sub2	1	2	attend_background	0.0920076
Sub2	1	2	ignore_background	-0.00306356
Sub2	1	3	attend_dialogue	0.0213786
Sub2	1	3	ignore_dialogue	0.139856
Sub2	1	3	attend_background	-0.035696
Sub2	1	3	ignore_background	-0.0329263
Sub2	2	1	attend_dialogue	0.259054
Sub2	2	1	ignore_dialogue	0.0810893
Sub2	2	1	attend_background	0.00780196
Sub2	2	1	ignore_background	0.0777595
Sub2	2	2	attend_dialogue	0.35104
Sub2	2	2	ignore_dialogue	0.0458659
Sub2	2	2	attend_background	0.110146
Sub2	2	2	ignore_background	0.0316214
Sub2	2	3	attend_dialogue	0.275975
Sub2	2	3	ignore_dialogue	0.317997
Sub2	2	3	attend_background	0.0285418
Sub2	2	3	ignore_background	0.00941321
Sub2	3	1	attend_dialogue	0.217422
Sub2	3	1	ignore_dialogue	0.138451
Sub2	3	1	attend_background	-0.0276528
Sub2	3	1	ignore_background	-0.0765019
Sub2	3	2	attend_dialogue	0.260742
Sub2	3	2	ignore_dialogue	0.076831
Sub2	3	2	attend_background	0.163492
Sub2	3	2	ignore_background	0.0248998
Sub2	3	3	attend_dialogue	0.20137
Sub2	3	3	ignore_dialogue	0.148748
Sub2	3	3	attend_background	0.0655324
Sub2	3	3	ignore_background	0.0228227
Sub2	4	1	attend_dialogue	0.144545
Sub2	4	1	ignore_dialogue	0.193902
Sub2	4	1	attend_background	0.126334
Sub2	4	1	ignore_background	-0.037262
Sub2	4	2	attend_dialogue	0.154063
Sub2	4	2	ignore_dialogue	0.256932
Sub2	4	2	attend_background	-0.0784785
Sub2	4	2	ignore_background	0.076345
Sub2	4	3	attend_dialogue	0.144653
Sub2	4	3	ignore_dialogue	0.108016
Sub2	4	3	attend_background	0.10067
Sub2	4	3	ignore_background	-0.0289999
Sub2	5	1	attend_dialogue	0.183568
Sub2	5	1	ignore_dialogue	0.305668
Sub2	5	1	attend_background	-0.0190427
Sub2	5	1	ignore_background	0.135218
Sub2	5	2	attend_dialogue	0.172479
Sub2	5	2	ignore_dialogue	0.201279
Sub2	5	2	attend_background	-0.0292646
Sub2	5	2	ignore_background	0.0844892
Sub2	5	3	attend_dialogue	0.302333
Sub2	5	3	ignore_dialogue	0.122332
Sub2	5	3	attend_background	0.0496437
Sub2	5	3	ignore_background	0.068542
Sub2	6	1	attend_dialogue	0.126158
Sub2	6	1	ignore_dialogue	0.192085
Sub2	6	1	attend_background	-0.084325
Sub2	6	1	ignore_background	0.176465
Sub2	6	2	attend_dialogue	0.0880786
Sub2	6	2	ignore_dialogue	0.120618
Sub2	6	2	attend_background	-0.0408231
Sub2	6	2	ignore_background	0.020712
Sub2	6	3	attend_dialogue	0.149657
Sub2	6	3	ignore_dialogue	0.0798485
Sub2	6	3	attend_background	0.062854
Sub2	6	3	ignore_background	0.0125471
Sub2	7	1	attend_dialogue	0.157311
Sub2	7	1	ignore_dialogue	0.136972
Sub2	7	1	attend_background	-0.0163029
Sub2	7	1	ignore_background	0.186522
Sub2	7	2	attend_dialogue	0.193015
Sub2	7	2	ignore_dialogue	-0.0515625
Sub2	7	2	attend_background	-0.0386994
Sub2	7	2	ignore_background	-0.0311812
Sub2	7	3	attend_dialogue	0.216622
Sub2	7	3	ignore_dialogue	0.231973
Sub2	7	3	attend_background	0.039101
Sub2	7	3	ignore_background	-0.0368025
Sub3	1	1	attend_dialogue	0.213701
Sub3	1	1	ignore_dialogue	0.0179299
Sub3	1	1	attend_background	0.0263522
Sub3	1	1	ignore_background	0.0658136
Sub3	1	2	attend_dialogue	0.138354
Sub3	1	2	ignore_dialogue	0.0687837
Sub3	1	2	attend_background	0.0546709
Sub3	1	2	ignore_background	0.0449084
Sub3	1	3	attend_dialogue	0.0641879
Sub3	1	3	ignore_dialogue	0.0966731
Sub3	1	3	attend_background	0.0322962
Sub3	1	3	ignore_background	-0.0528553
Sub3	2	1	attend_dialogue	0.15309
Sub3	2	1	ignore_dialogue	0.113188
Sub3	2	1	attend_background	0.0831607
Sub3	2	1	ignore_background	0.0548392
Sub3	2	2	attend_dialogue	0.208241
Sub3	2	2	ignore_dialogue	0.0492852
Sub3	2	2	attend_background	0.0189051
Sub3	2	2	ignore_background	-0.11167
Sub3	2	3	attend_dialogue	0.290943
Sub3	2	3	ignore_dialogue	-0.103416
Sub3	2	3	attend_background	0.0238063
Sub3	2	3	ignore_background	0.170888
Sub3	3	1	attend_dialogue	0.184247
Sub3	3	1	ignore_dialogue	0.0173458
Sub3	3	1	attend_background	0.150518
Sub3	3	1	ignore_background	-0.0110592
Sub3	3	2	attend_dialogue	0.214112
Sub3	3	2	ignore_dialogue	0.127001
Sub3	3	2	attend_background	-0.0830845
Sub3	3	2	ignore_background	0.0611686
Sub3	3	3	attend_dialogue	0.110809
Sub3	3	3	ignore_dialogue	-0.0368909
Sub3	3	3	attend_background	0.0466509
Sub3	3	3	ignore_background	-0.0715839
Sub3	4	1	attend_dialogue	0.123901
Sub3	4	1	ignore_dialogue	0.0431495
Sub3	4	1	attend_background	-0.085556
Sub3	4	1	ignore_background	0.00446558
Sub3	4	2	attend_dialogue	0.165021
Sub3	4	2	ignore_dialogue	0.110812
Sub3	4	2	attend_background	-0.0997979
Sub3	4	2	ignore_background	0.134112
Sub3	4	3	attend_dialogue	0.223094
Sub3	4	3	ignore_dialogue	0.113056
Sub3	4	3	attend_background	0.0165848
Sub3	4	3	ignore_background	-0.10035
Sub3	5	1	attend_dialogue	0.103026
Sub3	5	1	ignore_dialogue	0.0143807
Sub3	5	1	attend_background	0.113601
Sub3	5	1	ignore_background	-0.0117028
Sub3	5	2	attend_dialogue	0.252385
Sub3	5	2	ignore_dialogue	0.0317092
Sub3	5	2	attend_background	-0.056009
Sub3	5	2	ignore_background	0.106845
Sub3	5	3	attend_dialogue	0.148219
Sub3	5	3	ignore_dialogue	0.0762707
Sub3	5	3	attend_background	-0.0493406
Sub3	5	3	ignore_background	0.0853652
Sub3	6	1	attend_dialogue	0.092258
Sub3	6	1	ignore_dialogue	-0.147635
Sub3	6	1	attend_background	0.0257327
Sub3	6	1	ignore_background	-0.0369018
Sub3	6	2	attend_dialogue	0.0569037
Sub3	6	2	ignore_dialogue	0.127905
Sub3	6	2	attend_background	-0.0027073
Sub3	6	2	ignore_background	-0.0217983
Sub3	6	3	attend_dialogue	0.014342
Sub3	6	3	ignore_dialogue	0.174245
Sub3	6	3	attend_background	0.214475
Sub3	6	3	ignore_background	0.123967
Sub3	7	1	attend_dialogue	0.0351448
Sub3	7	1	ignore_dialogue	0.0561311
Sub3	7	1	attend_background	-0.0892436
Sub3	7	1	ignore_background	0.0823369
Sub3	7	2	attend_dialogue	0.197411
Sub3	7	2	ignore_dialogue	-0.00378182
Sub3	7	2	attend_background	-0.0684821
Sub3	7	2	ignore_background	-0.091261
Sub3	7	3	attend_dialogue	0.210016
Sub3	7	3	ignore_dialogue	0.00714617
Sub3	7	3	attend_background	0.125196
Sub3	7	3	ignore_background	-0.0283437
Sub4	1	1	attend_dialogue	0.0807404
Sub4	1	1	ignore_dialogue	0.0575419
Sub4	1	1	attend_background	-0.00834132
Sub4	1	1	ignore_background	0.0536682
Sub4	1	2	attend_dialogue	0.141721
Sub4	1	2	ignore_dialogue	-0.0270934
Sub4	1	2	attend_background	-0.0471492
Sub4	1	2	ignore_background	-0.0840503
Sub4	1	3	attend_dialogue	0.21625
Sub4	1	3	ignore_dialogue	0.0900159
Sub4	1	3	attend_background	0.01281
Sub4	1	3	ignore_background	0.0784472
Sub4	2	1	attend_dialogue	0.0184618
Sub4	2	1	ignore_dialogue	0.0996408
Sub4	2	1	attend_background	0.140125
Sub4	2	1	ignore_background	0.0385391
Sub4	2	2	attend_dialogue	0.208256
Sub4	2	2	ignore_dialogue	-0.0356795
Sub4	2	2	attend_background	0.114914
Sub4	2	2	ignore_background	-0.124499
Sub4	2	3	attend_dialogue	0.19257
Sub4	2	3	ignore_dialogue	0.0342765
Sub4	2	3	attend_background	0.0530481
Sub4	2	3	ignore_background	-0.0382699
Sub4	3	1	attend_dialogue	0.194199
Sub4	3	1	ignore_dialogue	0.103951
Sub4	3	1	attend_background	-0.0784711
Sub4	3	1	ignore_background	0.179098
Sub4	3	2	attend_dialogue	0.0893391
Sub4	3	2	ignore_dialogue	-0.0117934
Sub4	3	2	attend_background	0.0183584
Sub4	3	2	ignore_background	-0.0151548
Sub4	3	3	attend_dialogue	0.215606
Sub4	3	3	ignore_dialogue	-0.137333
Sub4	3	3	attend_background	0.0673909
Sub4	3	3	ignore_background	0.0566755
Sub4	4	1	attend_dialogue	0.241696
Sub4	4	1	ignore_dialogue	0.153831
Sub4	4	1	attend_background	-0.000529263
Sub4	4	1	ignore_background	0.0499187
Sub4	4	2	attend_dialogue	0.239452
Sub4	4	2	ignore_dialogue	0.0655781
Sub4	4	2	attend_background	0.0908191
Sub4	4	2	ignore_background	0.0718751
Sub4	4	3	attend_dialogue	0.251708
Sub4	4	3	ignore_dialogue	0.158063
Sub4	4	3	attend_background	0.0973429
Sub4	4	3	ignore_background	0.0167243
Sub4	5	1	attend_dialogue	0.0922122
Sub4	5	1	ignore_dialogue	-0.0573071
Sub4	5	1	attend_background	-0.0649049
Sub4	5	1	ignore_background	0.0294188
Sub4	5	2	attend_dialogue	0.115658
Sub4	5	2	ignore_dialogue	-0.100684
Sub4	5	2	attend_background	0.00623011
Sub4	5	2	ignore_background	0.146749
Sub4	5	3	attend_dialogue	0.131156
Sub4	5	3	ignore_dialogue	0.0125172
Sub4	5	3	attend_background	0.0986804
Sub4	5	3	ignore_background	0.130137
Sub4	6	1	attend_dialogue	0.245765
Sub4	6	1	ignore_dialogue	0.0620817
Sub4	6	1	attend_background	0.0614628
Sub4	6	1	ignore_background	-0.0173921
Sub4	6	2	attend_dialogue	0.258971
Sub4	6	2	ignore_dialogue	0.107341
Sub4	6	2	attend_background	0.0978215
Sub4	6	2	ignore_background	-0.014622
Sub4	6	3	attend_dialogue	0.185484
Sub4	6	3	ignore_dialogue	-0.0404761
Sub4	6	3	attend_background	0.127483
Sub4	6	3	ignore_background	0.0326596
Sub4	7	1	attend_dialogue	0.174977
Sub4	7	1	ignore_dialogue	-0.022966
Sub4	7	1	attend_background	-0.00732875
Sub4	7	1	ignore_background	-0.116873
Sub4	7	2	attend_dialogue	0.0309457
Sub4	7	2	ignore_dialogue	0.0300739
Sub4	7	2	attend_background	0.00736804
Sub4	7	2	ignore_background	0.0537661
Sub4	7	3	attend_dialogue	0.165812
Sub4	7	3	ignore_dialogue	0.0734963
Sub4	7	3	attend_background	-0.0973329
Sub4	7	3	ignore_background	-0.0755848
Sub5	1	1	attend_dialogue	-0.028377
Sub5	1	1	ignore_dialogue	0.0246832
Sub5	1	1	attend_background	0.0297708
Sub5	1	1	ignore_background	0.142822
Sub5	1	2	attend_dialogue	-0.032141
Sub5	1	2	ignore_dialogue	0.104766
Sub5	1	2	attend_background	0.0930297
Sub5	1	2	ignore_background	0.04525
Sub5	1	3	attend_dialogue	0.0638384
Sub5	1	3	ignore_dialogue	0.0304708
Sub5	1	3	attend_background	0.12207
Sub5	1	3	ignore_background	-0.0597777
Sub5	2	1	attend_dialogue	0.192187
Sub5	2	1	ignore_dialogue	0.0709993
Sub5	2	1	attend_background	0.00864991
Sub5	2	1	ignore_background	-0.0562872
Sub5	2	2	attend_dialogue	0.18485
Sub5	2	2	ignore_dialogue	-0.0141183
Sub5	2	2	attend_background	0.0870654
Sub5	2	2	ignore_background	0.0229661
Sub5	2	3	attend_dialogue	0.0908399
Sub5	2	3	ignore_dialogue	0.0389129
Sub5	2	3	attend_background	0.0640603
Sub5	2	3	ignore_background	-0.0181656
Sub5	3	1	attend_dialogue	-0.0082025
Sub5	3	1	ignore_dialogue	-0.0176378
Sub5	3	1	attend_background	0.0323848
Sub5	3	1	ignore_background	-0.0418696
Sub5	3	2	attend_dialogue	0.200485
Sub5	3	2	ignore_dialogue	-0.0249993
Sub5	3	2	attend_background	-0.214761
Sub5	3	2	ignore_background	0.0512223
Sub5	3	3	attend_dialogue	0.0611605
Sub5	3	3	ignore_dialogue	-0.0785652
Sub5	3	3	attend_background	0.112611
Sub5	3	3	ignore_background	0.144303
Sub5	4	1	attend_dialogue	0.0712771
Sub5	4	1	ignore_dialogue	-0.0281736
Sub5	4	1	attend_background	0.0366358
Sub5	4	1	ignore_background	0.0684799
Sub5	4	2	attend_dialogue	-0.0184107
Sub5	4	2	ignore_dialogue	-0.0667448
Sub5	4	2	attend_background	0.141869
Sub5	4	2	ignore_background	0.000362987
Sub5	4	3	attend_dialogue	0.0501053
Sub5	4	3	ignore_dialogue	0.0775975
Sub5	4	3	attend_background	-0.0830807
Sub5	4	3	ignore_background	-0.000855375
Sub5	5	1	attend_dialogue	0.0600805
Sub5	5	1	ignore_dialogue	0.0439369
Sub5	5	1	attend_background	0.0369022
Sub5	5	1	ignore_background	0.078808
Sub5	5	2	attend_dialogue	0.205188
Sub5	5	2	ignore_dialogue	-0.0299004
Sub5	5	2	attend_background	-0.00748354
Sub5	5	2	ignore_background	0.127707
Sub5	5	3	attend_dialogue	0.186927
Sub5	5	3	ignore_dialogue	0.0823882
Sub5	5	3	attend_background	0.199003
Sub5	5	3	ignore_background	-0.0766844
Sub5	6	1	attend_dialogue	0.0605796
Sub5	6	1	ignore_dialogue	0.00188065
Sub5	6	1	attend_background	-0.0153055
Sub5	6	1	ignore_background	-0.138289
Sub5	6	2	attend_dialogue	0.0790069
Sub5	6	2	ignore_dialogue	0.00824639
Sub5	6	2	attend_background	0.0840359
Sub5	6	2	ignore_background	0.00825609
Sub5	6	3	attend_dialogue	0.00591028
Sub5	6	3	ignore_dialogue	-0.0550691
Sub5	6	3	attend_background	0.0272094
Sub5	6	3	ignore_background	0.0408503
Sub5	7	1	attend_dialogue	-0.127956
Sub5	7	1	ignore_dialogue	0.00803994
Sub5	7	1	attend_background	-0.0348471
Sub5	7	1	ignore_background	0.0585854
Sub5	7	2	attend_dialogue	2.35e-06
Sub5	7	2	ignore_dialogue	-0.027824
Sub5	7	2	attend_background	0.0887171
Sub5	7	2	ignore_background	-0.0683274
Sub5	7	3	attend_dialogue	0.0384476
Sub5	7	3	ignore_dialogue	0.0827874
Sub5	7	3	attend_background	-0.0433671
Sub5	7	3	ignore_background	0.0128356
Sub6	1	1	attend_dialogue	0.00903636
Sub6	1	1	ignore_dialogue	0.159778
Sub6	1	1	attend_background	0.0684727
Sub6	1	1	ignore_background	-0.11398
Sub6	1	2	attend_dialogue	0.0262501
Sub6	1	2	ignore_dialogue	-0.00749075
Sub6	1	2	attend_background	-0.0914905
Sub6	1	2	ignore_background	-0.0805663
Sub6	1	3	attend_dialogue	0.147329
Sub6	1	3	ignore_dialogue	0.0575964
Sub6	1	3	attend_background	0.190789
Sub6	1	3	ignore_background	0.182581
Sub6	2	1	attend_dialogue	0.209871
Sub6	2	1	ignore_dialogue	0.0756028
Sub6	2	1	attend_background	-0.0215666
Sub6	2	1	ignore_background	0.082523
Sub6	2	2	attend_dialogue	0.215612
Sub6	2	2	ignore_dialogue	-0.0248853
Sub6	2	2	attend_background	-0.00437175
Sub6	2	2	ignore_background	-0.0253967
Sub6	2	3	attend_dialogue	-0.0134021
Sub6	2	3	ignore_dialogue	0.133398
Sub6	2	3	attend_background	-0.0817994
Sub6	2	3	ignore_background	-0.0471345
Sub6	3	1	attend_dialogue	0.144239
Sub6	3	1	ignore_dialogue	-0.0469902
Sub6	3	1	attend_background	0.192222
Sub6	3	1	ignore_background	0.039025
Sub6	3	2	attend_dialogue	0.0749027
Sub6	3	2	ignore_dialogue	-0.0537002
Sub6	3	2	attend_background	0.0870966
Sub6	3	2	ignore_background	0.14785
Sub6	3	3	attend_dialogue	0.401283
Sub6	3	3	ignore_dialogue	0.0496691
Sub6	3	3	attend_background	0.158801
Sub6	3	3	ignore_background	-0.0602185
Sub6	4	1	attend_dialogue	0.0675251
Sub6	4	1	ignore_dialogue	-0.0092878
Sub6	4	1	attend_background	0.0962501
Sub6	4	1	ignore_background	0.121723
Sub6	4	2	attend_dialogue	-0.0681683
Sub6	4	2	ignore_dialogue	0.0968759
Sub6	4	2	attend_background	0.124067
Sub6	4	2	ignore_background	0.148118
Sub6	4	3	attend_dialogue	0.103778
Sub6	4	3	ignore_dialogue	0.0655541
Sub6	4	3	attend_background	0.0497035
Sub6	4	3	ignore_background	-0.0192115
Sub6	5	1	attend_dialogue	0.0776379
Sub6	5	1	ignore_dialogue	-0.0538282
Sub6	5	1	attend_background	0.0877762
Sub6	5	1	ignore_background	0.0685853
Sub6	5	2	attend_dialogue	-0.00834196
Sub6	5	2	ignore_dialogue	-0.015042
Sub6	5	2	attend_background	0.0245784
Sub6	5	2	ignore_background	0.137424
Sub6	5	3	attend_dialogue	0.226076
Sub6	5	3	ignore_dialogue	-0.039359
Sub6	5	3	attend_background	-0.1914
Sub6	5	3	ignore_background	-0.0806073
Sub6	6	1	attend_dialogue	0.03727
Sub6	6	1	ignore_dialogue	0.096736
Sub6	6	1	attend_background	-0.0157962
Sub6	6	1	ignore_background	0.00179133
Sub6	6	2	attend_dialogue	0.03315
Sub6	6	2	ignore_dialogue	0.0336022
Sub6	6	2	attend_background	0.0620865
Sub6	6	2	ignore_background	0.0216308
Sub6	6	3	attend_dialogue	0.134722
Sub6	6	3	ignore_dialogue	0.125116
Sub6	6	3	attend_background	0.090695
Sub6	6	3	ignore_background	0.101849
Sub6	7	1	attend_dialogue	0.122886
Sub6	7	1	ignore_dialogue	0.0418639
Sub6	7	1	attend_background	0.0060155
Sub6	7	1	ignore_background	0.131431
Sub6	7	2	attend_dialogue	0.21258
Sub6	7	2	ignore_dialogue	0.114478
Sub6	7	2	attend_background	0.133199
Sub6	7	2	ignore_background	-0.0289505
Sub6	7	3	attend_dialogue	0.231611
Sub6	7	3	ignore_dialogue	0.170794
Sub6	7	3	attend_background	-0.197991
Sub6	7	3	ignore_background	0.00145431
Sub7	1	1	attend_dialogue	0.132273
Sub7	1	1	ignore_dialogue	0.00249155
Sub7	1	1	attend_background	-0.109476
Sub7	1	1	ignore_background	0.122054
Sub7	1	2	attend_dialogue	0.193095
Sub7	1	2	ignore_dialogue	0.0641162
Sub7	1	2	attend_background	0.0444792
Sub7	1	2	ignore_background	-0.0750655
Sub7	1	3	attend_dialogue	0.125365
Sub7	1	3	ignore_dialogue	-0.0623229
Sub7	1	3	attend_background	-0.101921
Sub7	1	3	ignore_background	-0.0885753
Sub7	2	1	attend_dialogue	0.160925
Sub7	2	1	ignore_dialogue	0.0824976
Sub7	2	1	attend_background	-0.00296958
Sub7	2	1	ignore_background	-0.159282
Sub7	2	2	attend_dialogue	0.173508
Sub7	2	2	ignore_dialogue	0.11628
Sub7	2	2	attend_background	0.0299068
Sub7	2	2	ignore_background	-0.165527
Sub7	2	3	attend_dialogue	0.228828
Sub7	2	3	ignore_dialogue	0.154585
Sub7	2	3	attend_background	-0.0003402
Sub7	2	3	ignore_background	-0.0897889
Sub7	3	1	attend_dialogue	0.116765
Sub7	3	1	ignore_dialogue	0.125087
Sub7	3	1	attend_background	0.0075458
Sub7	3	1	ignore_background	0.128491
Sub7	3	2	attend_dialogue	0.2682
Sub7	3	2	ignore_dialogue	0.119985
Sub7	3	2	attend_background	0.0420056
Sub7	3	2	ignore_background	0.00964487
Sub7	3	3	attend_dialogue	0.0796754
Sub7	3	3	ignore_dialogue	0.096225
Sub7	3	3	attend_background	0.0541864
Sub7	3	3	ignore_background	-0.0279389
Sub7	4	1	attend_dialogue	0.228312
Sub7	4	1	ignore_dialogue	0.0856436
Sub7	4	1	attend_background	-0.136381
Sub7	4	1	ignore_background	0.0605878
Sub7	4	2	attend_dialogue	0.0249654
Sub7	4	2	ignore_dialogue	0.0704689
Sub7	4	2	attend_background	0.069918
Sub7	4	2	ignore_background	-0.0680476
Sub7	4	3	attend_dialogue	0.1085
Sub7	4	3	ignore_dialogue	0.0264613
Sub7	4	3	attend_background	0.000115989
Sub7	4	3	ignore_background	0.139026
Sub7	5	1	attend_dialogue	0.169598
Sub7	5	1	ignore_dialogue	0.123159
Sub7	5	1	attend_background	0.012978
Sub7	5	1	ignore_background	-0.159304
Sub7	5	2	attend_dialogue	0.173338
Sub7	5	2	ignore_dialogue	0.0460484
Sub7	5	2	attend_background	-0.000633363
Sub7	5	2	ignore_background	0.00152698
Sub7	5	3	attend_dialogue	0.31377
Sub7	5	3	ignore_dialogue	0.0250367
Sub7	5	3	attend_background	-0.182904
Sub7	5	3	ignore_background	0.00357011
Sub7	6	1	attend_dialogue	0.167213
Sub7	6	1	ignore_dialogue	0.0919704
Sub7	6	1	attend_background	0.0781872
Sub7	6	1	ignore_background	-0.03091
Sub7	6	2	attend_dialogue	0.214131
Sub7	6	2	ignore_dialogue	-0.0174254
Sub7	6	2	attend_background	-0.0642486
Sub7	6	2	ignore_background	-0.1248
Sub7	6	3	attend_dialogue	0.104524
Sub7	6	3	ignore_dialogue	-0.0165685
Sub7	6	3	attend_background	-0.1142
Sub7	6	3	ignore_background	0.0110236
Sub7	7	1	attend_dialogue	0.10238
Sub7	7	1	ignore_dialogue	0.0761602
Sub7	7	1	attend_background	-0.141075
Sub7	7	1	ignore_background	0.0565498
Sub7	7	2	attend_dialogue	0.0864831
Sub7	7	2	ignore_dialogue	0.00360445
Sub7	7	2	attend_background	0.0377348
Sub7	7	2	ignore_background	-0.0567849
Sub7	7	3	attend_dialogue	0.162298
Sub7	7	3	ignore_dialogue	-0.0214216
Sub7	7	3	attend_background	0.0802745
Sub7	7	3	ignore_background	0.0286126
Sub8	1	1	attend_dialogue	0.122353
Sub8	1	1	ignore_dialogue	0.0926174
Sub8	1	1	attend_background	-0.0886415
Sub8	1	1	ignore_background	0.0509721
Sub8	1	2	attend_dialogue	0.0270232
Sub8	1	2	ignore_dialogue	0.0151214
Sub8	1	2	attend_background	-0.000843175
Sub8	1	2	ignore_background	-0.0519169
Sub8	1	3	attend_dialogue	-0.102473
Sub8	1	3	ignore_dialogue	0.256295
Sub8	1	3	attend_background	0.0454832
Sub8	1	3	ignore_background	-0.102513
Sub8	2	1	attend_dialogue	0.153736
Sub8	2	1	ignore_dialogue	0.0248499
Sub8	2	1	attend_background	0.0231405
Sub8	2	1	ignore_background	-0.0277076
Sub8	2	2	attend_dialogue	0.239976
Sub8	2	2	ignore_dialogue	0.0247918
Sub8	2	2	attend_background	0.11248
Sub8	2	2	ignore_background	-0.016502
Sub8	2	3	attend_dialogue	0.163556
Sub8	2	3	ignore_dialogue	0.0144384
Sub8	2	3	attend_background	0.0500887
Sub8	2	3	ignore_background	-0.0227864
Sub8	3	1	attend_dialogue	0.209336
Sub8	3	1	ignore_dialogue	0.103436
Sub8	3	1	attend_background	0.0963695
Sub8	3	1	ignore_background	0.113456
Sub8	3	2	attend_dialogue	0.0845959
Sub8	3	2	ignore_dialogue	0.0954713
Sub8	3	2	attend_background	0.0466479
Sub8	3	2	ignore_background	-0.0263239
Sub8	3	3	attend_dialogue	0.150169
Sub8	3	3	ignore_dialogue	-0.0040821
Sub8	3	3	attend_background	0.0369767
Sub8	3	3	ignore_background	-0.0481979
Sub8	4	1	attend_dialogue	0.180763
Sub8	4	1	ignore_dialogue	0.0666656
Sub8	4	1	attend_background	0.0642596
Sub8	4	1	ignore_background	-0.0168082
Sub8	4	2	attend_dialogue	0.0649171
Sub8	4	2	ignore_dialogue	-0.0662976
Sub8	4	2	attend_background	-0.0653315
Sub8	4	2	ignore_background	-0.00027785
Sub8	4	3	attend_dialogue	0.175584
Sub8	4	3	ignore_dialogue	0.11802
Sub8	4	3	attend_background	-0.0479768
Sub8	4	3	ignore_background	0.16894
Sub8	5	1	attend_dialogue	0.179703
Sub8	5	1	ignore_dialogue	0.0176867
Sub8	5	1	attend_background	0.104161
Sub8	5	1	ignore_background	0.19209
Sub8	5	2	attend_dialogue	0.0938637
Sub8	5	2	ignore_dialogue	-0.0217168
Sub8	5	2	attend_background	0.0807249
Sub8	5	2	ignore_background	0.00982604
Sub8	5	3	attend_dialogue	0.26695
Sub8	5	3	ignore_dialogue	0.120261
Sub8	5	3	attend_background	-0.198007
Sub8	5	3	ignore_background	-0.0168386
Sub8	6	1	attend_dialogue	0.140126
Sub8	6	1	ignore_dialogue	0.114599
Sub8	6	1	attend_background	0.0805138
Sub8	6	1	ignore_background	0.186411
Sub8	6	2	attend_dialogue	0.149219
Sub8	6	2	ignore_dialogue	-0.0518781
Sub8	6	2	attend_background	0.0269024
Sub8	6	2	ignore_background	0.0370199
Sub8	6	3	attend_dialogue	0.126931
Sub8	6	3	ignore_dialogue	0.078117
Sub8	6	3	attend_background	0.125878
Sub8	6	3	ignore_background	0.00740425
Sub8	7	1	attend_dialogue	-0.0257126
Sub8	7	1	ignore_dialogue	0.0530642
Sub8	7	1	attend_background	0.0299902
Sub8	7	1	ignore_background	-0.124658
Sub8	7	2	attend_dialogue	0.262156
Sub8	7	2	ignore_dialogue	0.0936755
Sub8	7	2	attend_background	0.0490002
Sub8	7	2	ignore_background	0.112516
Sub8	7	3	attend_dialogue	0.175518
Sub8	7	3	ignore_dialogue	0.141806
Sub8	7	3	attend_background	0.0383482
Sub8	7	3	ignore_background	0.128054
Sub9	1	1	attend_dialogue	0.0735845
Sub9	1	1	ignore_dialogue	-0.0666535
Sub9	1	1	attend_background	0.0204984
Sub9	1	1	ignore_background	0.120746
Sub9	1	2	attend_dialogue	0.139676
Sub9	1	2	ignore_dialogue	0.0309158
Sub9	1	2	attend_background	0.0321524
Sub9	1	2	ignore_background	0.0299069
Sub9	1	3	attend_dialogue	0.112372
Sub9	1	3	ignore_dialogue	-0.028441
Sub9	1	3	attend_background	0.00524377
Sub9	1	3	ignore_background	0.0355805
Sub9	2	1	attend_dialogue	0.200124
Sub9	2	1	ignore_dialogue	0.0962249
Sub9	2	1	attend_background	0.148408
Sub9	2	1	ignore_background	0.0185616
Sub9	2	2	attend_dialogue	0.141725
Sub9	2	2	ignore_dialogue	0.0174811
Sub9	2	2	attend_background	0.140999
Sub9	2	2	ignore_background	0.118749
Sub9	2	3	attend_dialogue	0.154033
Sub9	2	3	ignore_dialogue	0.235353
Sub9	2	3	attend_background	-0.0892021
Sub9	2	3	ignore_background	0.0720769
Sub9	3	1	attend_dialogue	0.0888048
Sub9	3	1	ignore_dialogue	0.151909
Sub9	3	1	attend_background	-0.0003051
Sub9	3	1	ignore_background	-0.0868538
Sub9	3	2	attend_dialogue	0.214555
Sub9	3	2	ignore_dialogue	0.0886978
Sub9	3	2	attend_background	0.22633
Sub9	3	2	ignore_background	0.174317
Sub9	3	3	attend_dialogue	0.140729
Sub9	3	3	ignore_dialogue	0.0914929
Sub9	3	3	attend_background	-0.122006
Sub9	3	3	ignore_background	-1.44496e-05
Sub9	4	1	attend_dialogue	0.225779
Sub9	4	1	ignore_dialogue	-0.0125092
Sub9	4	1	attend_background	0.0179843
Sub9	4	1	ignore_background	0.0660224
Sub9	4	2	attend_dialogue	0.262639
Sub9	4	2	ignore_dialogue	0.112169
Sub9	4	2	attend_background	0.129788
Sub9	4	2	ignore_background	0.0950197
Sub9	4	3	attend_dialogue	0.128219
Sub9	4	3	ignore_dialogue	0.0601819
Sub9	4	3	attend_background	0.113119
Sub9	4	3	ignore_background	-0.0627269
Sub9	5	1	attend_dialogue	0.197172
Sub9	5	1	ignore_dialogue	0.04657
Sub9	5	1	attend_background	0.117659
Sub9	5	1	ignore_background	0.0786139
Sub9	5	2	attend_dialogue	0.131473
Sub9	5	2	ignore_dialogue	0.273618
Sub9	5	2	attend_background	0.00561889
Sub9	5	2	ignore_background	0.0450742
Sub9	5	3	attend_dialogue	0.344463
Sub9	5	3	ignore_dialogue	0.1204
Sub9	5	3	attend_background	0.0451668
Sub9	5	3	ignore_background	-0.151097
Sub9	6	1	attend_dialogue	0.177394
Sub9	6	1	ignore_dialogue	0.190204
Sub9	6	1	attend_background	0.0842263
Sub9	6	1	ignore_background	-0.0105193
Sub9	6	2	attend_dialogue	0.190519
Sub9	6	2	ignore_dialogue	0.178438
Sub9	6	2	attend_background	0.0770473
Sub9	6	2	ignore_background	0.0516358
Sub9	6	3	attend_dialogue	0.262335
Sub9	6	3	ignore_dialogue	0.197483
Sub9	6	3	attend_background	0.252133
Sub9	6	3	ignore_background	0.0192165
Sub9	7	1	attend_dialogue	0.268344
Sub9	7	1	ignore_dialogue	0.0915232
Sub9	7	1	attend_background	-0.0225286
Sub9	7	1	ignore_background	0.108814
Sub9	7	2	attend_dialogue	0.218303
Sub9	7	2	ignore_dialogue	0.110667
Sub9	7	2	attend_background	-0.170362
Sub9	7	2	ignore_background	-0.113628
Sub9	7	3	attend_dialogue	0.09224
Sub9	7	3	ignore_dialogue	0.0973204
Sub9	7	3	attend_background	-0.00524766
Sub9	7	3	ignore_background	-0.136818
Sub10	1	1	attend_dialogue	0.141784
Sub10	1	1	ignore_dialogue	-0.0352891
Sub10	1	1	attend_background	0.144572
Sub10	1	1	ignore_background	-0.0248074
Sub10	1	2	attend_dialogue	0.0567885
Sub10	1	2	ignore_dialogue	-0.0788685
Sub10	1	2	attend_background	0.15845
Sub10	1	2	ignore_background	0.0840939
Sub10	1	3	attend_dialogue	0.137208
Sub10	1	3	ignore_dialogue	0.194818
Sub10	1	3	attend_background	0.101986
Sub10	1	3	ignore_background	-0.0319699
Sub10	2	1	attend_dialogue	0.16523
Sub10	2	1	ignore_dialogue	0.187006
Sub10	2	1	attend_background	-0.0151422
Sub10	2	1	ignore_background	-0.115754
Sub10	2	2	attend_dialogue	0.181296
Sub10	2	2	ignore_dialogue	0.0767781
Sub10	2	2	attend_background	0.106165
Sub10	2	2	ignore_background	-0.0825287
Sub10	2	3	attend_dialogue	0.164107
Sub10	2	3	ignore_dialogue	0.00468381
Sub10	2	3	attend_background	0.0668623
Sub10	2	3	ignore_background	0.0390193
Sub10	3	1	attend_dialogue	0.160255
Sub10	3	1	ignore_dialogue	0.00477304
Sub10	3	1	attend_background	0.0855499
Sub10	3	1	ignore_background	0.138679
Sub10	3	2	attend_dialogue	0.184866
Sub10	3	2	ignore_dialogue	0.103948
Sub10	3	2	attend_background	0.0338241
Sub10	3	2	ignore_background	-0.0468988
Sub10	3	3	attend_dialogue	0.288992
Sub10	3	3	ignore_dialogue	-0.0132907
Sub10	3	3	attend_background	0.0894744
Sub10	3	3	ignore_background	-0.0613708
Sub10	4	1	attend_dialogue	0.110058
Sub10	4	1	ignore_dialogue	-0.0115677
Sub10	4	1	attend_background	0.130906
Sub10	4	1	ignore_background	-0.194194
Sub10	4	2	attend_dialogue	0.377533
Sub10	4	2	ignore_dialogue	0.0210438
Sub10	4	2	attend_background	0.196566
Sub10	4	2	ignore_background	0.131218
Sub10	4	3	attend_dialogue	0.149252
Sub10	4	3	ignore_dialogue	0.0621144
Sub10	4	3	attend_background	-0.0288964
Sub10	4	3	ignore_background	-0.0206382
Sub10	5	1	attend_dialogue	0.353061
Sub10	5	1	ignore_dialogue	0.0485832
Sub10	5	1	attend_background	-0.0473059
Sub10	5	1	ignore_background	0.0836373
Sub10	5	2	attend_dialogue	0.0870949
Sub10	5	2	ignore_dialogue	-0.0477537
Sub10	5	2	attend_background	0.0392538
Sub10	5	2	ignore_background	0.0476294
Sub10	5	3	attend_dialogue	0.172077
Sub10	5	3	ignore_dialogue	0.0778035
Sub10	5	3	attend_background	0.0221667
Sub10	5	3	ignore_background	-0.151505
Sub10	6	1	attend_dialogue	0.0993424
Sub10	6	1	ignore_dialogue	0.131297
Sub10	6	1	attend_background	0.00670907
Sub10	6	1	ignore_background	0.0903114
Sub10	6	2	attend_dialogue	0.0885635
Sub10	6	2	ignore_dialogue	-0.00432699
Sub10	6	2	attend_background	0.0549296
Sub10	6	2	ignore_background	-0.0204508
Sub10	6	3	attend_dialogue	0.144269
Sub10	6	3	ignore_dialogue	0.0367485
Sub10	6	3	attend_background	-0.131666
Sub10	6	3	ignore_background	0.0468824
Sub10	7	1	attend_dialogue	0.0721373
Sub10	7	1	ignore_dialogue	0.0868937
Sub10	7	1	attend_background	-0.0508938
Sub10	7	1	ignore_background	0.0729987
Sub10	7	2	attend_dialogue	0.183055
Sub10	7	2	ignore_dialogue	0.0342845
Sub10	7	2	attend_background	0.0176033
Sub10	7	2	ignore_background	-0.114116
Sub10	7	3	attend_dialogue	0.277783
Sub10	7	3	ignore_dialogue	0.159045
Sub10	7	3	attend_background	0.121041
Sub10	7	3	ignore_background	0.0831164
Sub11	1	1	attend_dialogue	0.234829
Sub11	1	1	ignore_dialogue	0.0653965
Sub11	1	1	attend_background	-0.0486642
Sub11	1	1	ignore_background	7.23375e-05
Sub11	1	2	attend_dialogue	0.0218027
Sub11	1	2	ignore_dialogue	0.0360122
Sub11	1	2	attend_background	-0.0103406
Sub11	1	2	ignore_background	0.112938
Sub11	1	3	attend_dialogue	0.177928
Sub11	1	3	ignore_dialogue	-0.0781662
Sub11	1	3	attend_background	-0.06137
Sub11	1	3	ignore_background	0.131414
Sub11	2	1	attend_dialogue	0.0344398
Sub11	2	1	ignore_dialogue	0.119491
Sub11	2	1	attend_background	0.0105629
Sub11	2	1	ignore_background	0.128484
Sub11	2	2	attend_dialogue	0.152403
Sub11	2	2	ignore_dialogue	-0.0195024
Sub11	2	2	attend_background	-0.0888417
Sub11	2	2	ignore_background	-0.0851287
Sub11	2	3	attend_dialogue	0.108992
Sub11	2	3	ignore_dialogue	0.156659
Sub11	2	3	attend_background	0.0202804
Sub11	2	3	ignore_background	-0.0249221
Sub11	3	1	attend_dialogue	0.0652965
Sub11	3	1	ignore_dialogue	0.120404
Sub11	3	1	attend_background	0.0921547
Sub11	3	1	ignore_background	0.0299876
Sub11	3	2	attend_dialogue	0.0542587
Sub11	3	2	ignore_dialogue	0.0553846
Sub11	3	2	attend_background	0.000926562
Sub11	3	2	ignore_background	-0.00865204
Sub11	3	3	attend_dialogue	0.116454
Sub11	3	3	ignore_dialogue	0.136043
Sub11	3	3	attend_background	0.0522625
Sub11	3	3	ignore_background	0.0004912
Sub11	4	1	attend_dialogue	0.123403
Sub11	4	1	ignore_dialogue	-0.0369368
Sub11	4	1	attend_background	0.0943511
Sub11	4	1	ignore_background	-0.160636
Sub11	4	2	attend_dialogue	0.127769
Sub11	4	2	ignore_dialogue	0.192607
Sub11	4	2	attend_background	0.0630884
Sub11	4	2	ignore_background	-0.0868422
Sub11	4	3	attend_dialogue	0.151342
Sub11	4	3	ignore_dialogue	0.138869
Sub11	4	3	attend_background	-0.0652864
Sub11	4	3	ignore_background	-0.00262674
Sub11	5	1	attend_dialogue	0.0973461
Sub11	5	1	ignore_dialogue	0.155359
Sub11	5	1	attend_background	-0.13816
Sub11	5	1	ignore_background	-0.0616805
Sub11	5	2	attend_dialogue	0.262359
Sub11	5	2	ignore_dialogue	0.0677077
Sub11	5	2	attend_background	-0.134137
Sub11	5	2	ignore_background	0.0398315
Sub11	5	3	attend_dialogue	0.122547
Sub11	5	3	ignore_dialogue	0.125845
Sub11	5	3	attend_background	0.138207
Sub11	5	3	ignore_background	0.0833557
Sub11	6	1	attend_dialogue	0.320907
Sub11	6	1	ignore_dialogue	0.170331
Sub11	6	1	attend_background	-0.00719562
Sub11	6	1	ignore_background	0.123066
Sub11	6	2	attend_dialogue	0.0877827
Sub11	6	2	ignore_dialogue	-0.0534183
Sub11	6	2	attend_background	0.169729
Sub11	6	2	ignore_background	0.0214684
Sub11	6	3	attend_dialogue	0.167531
Sub11	6	3	ignore_dialogue	0.101787
Sub11	6	3	attend_background	0.0866107
Sub11	6	3	ignore_background	0.0987579
Sub11	7	1	attend_dialogue	0.131511
Sub11	7	1	ignore_dialogue	0.189134
Sub11	7	1	attend_background	-0.13922
Sub11	7	1	ignore_background	0.137917
Sub11	7	2	attend_dialogue	0.0207501
Sub11	7	2	ignore_dialogue	0.0371606
Sub11	7	2	attend_background	-0.00101362
Sub11	7	2	ignore_background	0.180045
Sub11	7	3	attend_dialogue	0.179795
Sub11	7	3	ignore_dialogue	0.0136282
Sub11	7	3	attend_background	0.125266
Sub11	7	3	ignore_background	0.00475907
Sub12	1	1	attend_dialogue	0.117879
Sub12	1	1	ignore_dialogue	-0.0296306
Sub12	1	1	attend_background	0.00570639
Sub12	1	1	ignore_background	0.0612209
Sub12	1	2	attend_dialogue	0.187712
Sub12	1	2	ignore_dialogue	-0.0158865
Sub12	1	2	attend_background	-0.166141
Sub12	1	2	ignore_background	0.0332285
Sub12	1	3	attend_dialogue	-0.134481
Sub12	1	3	ignore_dialogue	0.0521208
Sub12	1	3	attend_background	-0.11581
Sub12	1	3	ignore_background	-0.0677359
Sub12	2	1	attend_dialogue	-0.0837059
Sub12	2	1	ignore_dialogue	0.126211
Sub12	2	1	attend_background	-0.0175396
Sub12	2	1	ignore_background	-0.0143711
Sub12	2	2	attend_dialogue	-0.0135481
Sub12	2	2	ignore_dialogue	0.0857405
Sub12	2	2	attend_background	-0.200985
Sub12	2	2	ignore_background	-0.0541645
Sub12	2	3	attend_dialogue	0.206412
Sub12	2	3	ignore_dialogue	0.160201
Sub12	2	3	attend_background	-0.109804
Sub12	2	3	ignore_background	-0.0585327
Sub12	3	1	attend_dialogue	0.15019
Sub12	3	1	ignore_dialogue	0.074775
Sub12	3	1	attend_background	-0.000131875
Sub12	3	1	ignore_background	-0.134063
Sub12	3	2	attend_dialogue	-0.0104177
Sub12	3	2	ignore_dialogue	0.0108273
Sub12	3	2	attend_background	0.0297522
Sub12	3	2	ignore_background	0.0688801
Sub12	3	3	attend_dialogue	0.0157182
Sub12	3	3	ignore_dialogue	0.000941625
Sub12	3	3	attend_background	-0.0524646
Sub12	3	3	ignore_background	-0.112085
Sub12	4	1	attend_dialogue	0.17526
Sub12	4	1	ignore_dialogue	-0.0920744
Sub12	4	1	attend_background	-0.0243336
Sub12	4	1	ignore_background	-0.0851752
Sub12	4	2	attend_dialogue	0.157921
Sub12	4	2	ignore_dialogue	0.00554934
Sub12	4	2	attend_background	0.0368669
Sub12	4	2	ignore_background	0.0456433
Sub12	4	3	attend_dialogue	-0.0149221
Sub12	4	3	ignore_dialogue	0.126021
Sub12	4	3	attend_background	0.0411263
Sub12	4	3	ignore_background	-0.0247437
Sub12	5	1	attend_dialogue	0.0833792
Sub12	5	1	ignore_dialogue	0.0465412
Sub12	5	1	attend_background	0.116351
Sub12	5	1	ignore_background	0.118283
Sub12	5	2	attend_dialogue	0.150168
Sub12	5	2	ignore_dialogue	0.0669065
Sub12	5	2	attend_background	-0.151737
Sub12	5	2	ignore_background	0.114508
Sub12	5	3	attend_dialogue	-0.0142871
Sub12	5	3	ignore_dialogue	0.178003
Sub12	5	3	attend_background	0.095715
Sub12	5	3	ignore_background	-0.0516381
Sub12	6	1	attend_dialogue	0.057306
Sub12	6	1	ignore_dialogue	0.0308345
Sub12	6	1	attend_background	-0.0694078
Sub12	6	1	ignore_background	0.0581325
Sub12	6	2	attend_dialogue	-0.100446
Sub12	6	2	ignore_dialogue	-0.00606104
Sub12	6	2	attend_background	-0.0627808
Sub12	6	2	ignore_background	0.131208
Sub12	6	3	attend_dialogue	0.145664
Sub12	6	3	ignore_dialogue	-0.0628795
Sub12	6	3	attend_background	0.106081
Sub12	6	3	ignore_background	0.0973867
Sub12	7	1	attend_dialogue	0.0547559
Sub12	7	1	ignore_dialogue	0.0785424
Sub12	7	1	attend_background	-0.109862
Sub12	7	1	ignore_background	-0.0410607
Sub12	7	2	attend_dialogue	0.0836446
Sub12	7	2	ignore_dialogue	-0.0944304
Sub12	7	2	attend_background	0.0159194
Sub12	7	2	ignore_background	0.050865
Sub12	7	3	attend_dialogue	-0.00473678
Sub12	7	3	ignore_dialogue	-0.0155466
Sub12	7	3	attend_background	-0.113234
Sub12	7	3	ignore_background	-0.0762674
Sub13	1	1	attend_dialogue	0.219627
Sub13	1	1	ignore_dialogue	-0.0502673
Sub13	1	1	attend_background	0.00838169
Sub13	1	1	ignore_background	0.105761
Sub13	1	2	attend_dialogue	0.0129352
Sub13	1	2	ignore_dialogue	0.105176
Sub13	1	2	attend_background	0.00758755
Sub13	1	2	ignore_background	-0.102142
Sub13	1	3	attend_dialogue	0.00427987
Sub13	1	3	ignore_dialogue	0.000532113
Sub13	1	3	attend_background	-0.0748544
Sub13	1	3	ignore_background	-0.237005
Sub13	2	1	attend_dialogue	-0.108907
Sub13	2	1	ignore_dialogue	-0.0651342
Sub13	2	1	attend_background	0.0689953
Sub13	2	1	ignore_background	0.124109
Sub13	2	2	attend_dialogue	0.181125
Sub13	2	2	ignore_dialogue	-0.0345423
Sub13	2	2	attend_background	-0.0146677
Sub13	2	2	ignore_background	-0.0333441
Sub13	2	3	attend_dialogue	0.0518225
Sub13	2	3	ignore_dialogue	-0.0673191
Sub13	2	3	attend_background	-0.0814864
Sub13	2	3	ignore_background	-0.065425
Sub13	3	1	attend_dialogue	-0.0627591
Sub13	3	1	ignore_dialogue	-0.154617
Sub13	3	1	attend_background	-0.0578267
Sub13	3	1	ignore_background	-0.157058
Sub13	3	2	attend_dialogue	0.0138057
Sub13	3	2	ignore_dialogue	-0.0367454
Sub13	3	2	attend_background	-0.130776
Sub13	3	2	ignore_background	0.0344565
Sub13	3	3	attend_dialogue	0.087912
Sub13	3	3	ignore_dialogue	0.130833
Sub13	3	3	attend_background	-0.057337
Sub13	3	3	ignore_background	0.103598
Sub13	4	1	attend_dialogue	0.0361082
Sub13	4	1	ignore_dialogue	0.111328
Sub13	4	1	attend_background	0.0423605
Sub13	4	1	ignore_background	0.103609
Sub13	4	2	attend_dialogue	0.0232161
Sub13	4	2	ignore_dialogue	0.0485656
Sub13	4	2	attend_background	0.0114244
Sub13	4	2	ignore_background	-0.0562194
Sub13	4	3	attend_dialogue	-0.0293706
Sub13	4	3	ignore_dialogue	0.00451759
Sub13	4	3	attend_background	-0.12961
Sub13	4	3	ignore_background	0.0852263
Sub13	5	1	attend_dialogue	0.0501478
Sub13	5	1	ignore_dialogue	0.0190741
Sub13	5	1	attend_background	0.138198
Sub13	5	1	ignore_background	0.0715729
Sub13	5	2	attend_dialogue	-0.042188
Sub13	5	2	ignore_dialogue	0.136851
Sub13	5	2	attend_background	-0.00490628
Sub13	5	2	ignore_background	0.0949605
Sub13	5	3	attend_dialogue	0.148491
Sub13	5	3	ignore_dialogue	-0.0594466
Sub13	5	3	attend_background	-0.0717017
Sub13	5	3	ignore_background	-0.0213847
Sub13	6	1	attend_dialogue	-0.00636216
Sub13	6	1	ignore_dialogue	-0.215583
Sub13	6	1	attend_background	-0.0499521
Sub13	6	1	ignore_background	-0.046708
Sub13	6	2	attend_dialogue	0.108032
Sub13	6	2	ignore_dialogue	0.17235
Sub13	6	2	attend_background	-0.0731449
Sub13	6	2	ignore_background	-0.0113587
Sub13	6	3	attend_dialogue	0.100584
Sub13	6	3	ignore_dialogue	0.10013
Sub13	6	3	attend_background	-0.0801178
Sub13	6	3	ignore_background	-0.0170696
Sub13	7	1	attend_dialogue	0.0620987
Sub13	7	1	ignore_dialogue	0.0222017
Sub13	7	1	attend_background	0.102197
Sub13	7	1	ignore_background	-0.0216299
Sub13	7	2	attend_dialogue	-0.0339392
Sub13	7	2	ignore_dialogue	-0.0230126
Sub13	7	2	attend_background	-0.0353042
Sub13	7	2	ignore_background	-0.0234671
Sub13	7	3	attend_dialogue	-0.0995241
Sub13	7	3	ignore_dialogue	-0.0664526
Sub13	7	3	attend_background	-0.130577
Sub13	7	3	ignore_background	0.0677105
Sub14	1	1	attend_dialogue	0.0545969
Sub14	1	1	ignore_dialogue	0.14257
Sub14	1	1	attend_background	0.0652851
Sub14	1	1	ignore_background	0.159011
Sub14	1	2	attend_dialogue	0.0666731
Sub14	1	2	ignore_dialogue	0.132047
Sub14	1	2	attend_background	0.139092
Sub14	1	2	ignore_background	-0.132127
Sub14	1	3	attend_dialogue	0.0171611
Sub14	1	3	ignore_dialogue	0.120538
Sub14	1	3	attend_background	0.0223968
Sub14	1	3	ignore_background	-0.0290635
Sub14	2	1	attend_dialogue	0.158002
Sub14	2	1	ignore_dialogue	-0.105914
Sub14	2	1	attend_background	0.0675865
Sub14	2	1	ignore_background	0.0551172
Sub14	2	2	attend_dialogue	0.170964
Sub14	2	2	ignore_dialogue	0.0479411
Sub14	2	2	attend_background	0.0818
Sub14	2	2	ignore_background	0.123024
Sub14	2	3	attend_dialogue	0.200985
Sub14	2	3	ignore_dialogue	0.12828
Sub14	2	3	attend_background	0.0260951
Sub14	2	3	ignore_background	0.0598571
Sub14	3	1	attend_dialogue	0.0320325
Sub14	3	1	ignore_dialogue	0.0409226
Sub14	3	1	attend_background	0.0585267
Sub14	3	1	ignore_background	-0.063902
Sub14	3	2	attend_dialogue	0.121189
Sub14	3	2	ignore_dialogue	0.026347
Sub14	3	2	attend_background	0.0409063
Sub14	3	2	ignore_background	0.0897333
Sub14	3	3	attend_dialogue	0.263567
Sub14	3	3	ignore_dialogue	0.185971
Sub14	3	3	attend_background	-0.0472461
Sub14	3	3	ignore_background	0.0947855
Sub14	4	1	attend_dialogue	0.119243
Sub14	4	1	ignore_dialogue	0.0384731
Sub14	4	1	attend_background	0.0188738
Sub14	4	1	ignore_background	-0.0917076
Sub14	4	2	attend_dialogue	0.184182
Sub14	4	2	ignore_dialogue	0.0586721
Sub14	4	2	attend_background	-0.0953319
Sub14	4	2	ignore_background	0.0964103
Sub14	4	3	attend_dialogue	0.197226
Sub14	4	3	ignore_dialogue	0.0421697
Sub14	4	3	attend_background	-0.0779645
Sub14	4	3	ignore_background	0.089823
Sub14	5	1	attend_dialogue	0.230788
Sub14	5	1	ignore_dialogue	-0.0177461
Sub14	5	1	attend_background	0.0363669
Sub14	5	1	ignore_background	-0.0667099
Sub14	5	2	attend_dialogue	0.187156
Sub14	5	2	ignore_dialogue	0.146299
Sub14	5	2	attend_background	0.0900427
Sub14	5	2	ignore_background	0.0518951
Sub14	5	3	attend_dialogue	0.0478534
Sub14	5	3	ignore_dialogue	0.0186046
Sub14	5	3	attend_background	-0.00943266
Sub14	5	3	ignore_background	-0.0373824
Sub14	6	1	attend_dialogue	0.113551
Sub14	6	1	ignore_dialogue	0.028681
Sub14	6	1	attend_background	0.137177
Sub14	6	1	ignore_background	-0.119422
Sub14	6	2	attend_dialogue	0.0536264
Sub14	6	2	ignore_dialogue	0.0988008
Sub14	6	2	attend_background	0.0398798
Sub14	6	2	ignore_background	0.00933468
Sub14	6	3	attend_dialogue	0.231124
Sub14	6	3	ignore_dialogue	0.102506
Sub14	6	3	attend_background	-0.0884985
Sub14	6	3	ignore_background	-0.171643
Sub14	7	1	attend_dialogue	0.164447
Sub14	7	1	ignore_dialogue	0.0663564
Sub14	7	1	attend_background	0.0440128
Sub14	7	1	ignore_background	0.0983099
Sub14	7	2	attend_dialogue	0.112424
Sub14	7	2	ignore_dialogue	-0.0356209
Sub14	7	2	attend_background	0.0706119
Sub14	7	2	ignore_background	-0.0996915
Sub14	7	3	attend_dialogue	0.0578979
Sub14	7	3	ignore_dialogue	0.0389208
Sub14	7	3	attend_background	0.0380609
Sub14	7	3	ignore_background	0.0669276
Sub15	1	1	attend_dialogue	0.0363271
Sub15	1	1	ignore_dialogue	0.14318
Sub15	1	1	attend_background	0.00011926
Sub15	1	1	ignore_background	0.202975
Sub15	1	2	attend_dialogue	0.127582
Sub15	1	2	ignore_dialogue	0.071214
Sub15	1	2	attend_background	0.0176906
Sub15	1	2	ignore_background	0.139463
Sub15	1	3	attend_dialogue	0.164153
Sub15	1	3	ignore_dialogue	0.129439
Sub15	1	3	attend_background	-0.0388978
Sub15	1	3	ignore_background	0.0234165
Sub15	2	1	attend_dialogue	0.236381
Sub15	2	1	ignore_dialogue	0.152831
Sub15	2	1	attend_background	0.103917
Sub15	2	1	ignore_background	0.10345
Sub15	2	2	attend_dialogue	0.0849407
Sub15	2	2	ignore_dialogue	-0.0481221
Sub15	2	2	attend_background	-0.00585075
Sub15	2	2	ignore_background	-0.031523
Sub15	2	3	attend_dialogue	0.237904
Sub15	2	3	ignore_dialogue	0.0865828
Sub15	2	3	attend_background	-0.112865
Sub15	2	3	ignore_background	-0.0128759
Sub15	3	1	attend_dialogue	0.144594
Sub15	3	1	ignore_dialogue	0.0531915
Sub15	3	1	attend_background	-0.0372446
Sub15	3	1	ignore_background	0.0157286
Sub15	3	2	attend_dialogue	0.170132
Sub15	3	2	ignore_dialogue	0.0527805
Sub15	3	2	attend_background	-0.130745
Sub15	3	2	ignore_background	0.0154537
Sub15	3	3	attend_dialogue	0.2078
Sub15	3	3	ignore_dialogue	0.176399
Sub15	3	3	attend_background	-0.135067
Sub15	3	3	ignore_background	-0.0767055
Sub15	4	1	attend_dialogue	0.124179
Sub15	4	1	ignore_dialogue	0.09758
Sub15	4	1	attend_background	-0.0694297
Sub15	4	1	ignore_background	-0.0716836
Sub15	4	2	attend_dialogue	0.276357
Sub15	4	2	ignore_dialogue	0.153936
Sub15	4	2	attend_background	0.0777247
Sub15	4	2	ignore_background	0.162249
Sub15	4	3	attend_dialogue	0.361352
Sub15	4	3	ignore_dialogue	0.144491
Sub15	4	3	attend_background	-0.0424247
Sub15	4	3	ignore_background	0.0954054
Sub15	5	1	attend_dialogue	0.312176
Sub15	5	1	ignore_dialogue	0.126256
Sub15	5	1	attend_background	-0.166845
Sub15	5	1	ignore_background	-0.0525547
Sub15	5	2	attend_dialogue	0.271781
Sub15	5	2	ignore_dialogue	0.0997171
Sub15	5	2	attend_background	-0.0048173
Sub15	5	2	ignore_background	0.01749
Sub15	5	3	attend_dialogue	0.366094
Sub15	5	3	ignore_dialogue	0.162393
Sub15	5	3	attend_background	0.00794611
Sub15	5	3	ignore_background	-0.0952676
Sub15	6	1	attend_dialogue	0.103081
Sub15	6	1	ignore_dialogue	0.309342
Sub15	6	1	attend_background	0.024569
Sub15	6	1	ignore_background	0.116867
Sub15	6	2	attend_dialogue	0.143256
Sub15	6	2	ignore_dialogue	-0.0500693
Sub15	6	2	attend_background	-0.050499
Sub15	6	2	ignore_background	0.063649
Sub15	6	3	attend_dialogue	0.128045
Sub15	6	3	ignore_dialogue	0.251078
Sub15	6	3	attend_background	0.0216395
Sub15	6	3	ignore_background	0.124742
Sub15	7	1	attend_dialogue	0.160801
Sub15	7	1	ignore_dialogue	0.141004
Sub15	7	1	attend_background	-0.0084954
Sub15	7	1	ignore_background	0.0840844
Sub15	7	2	attend_dialogue	-0.0207049
Sub15	7	2	ignore_dialogue	0.130498
Sub15	7	2	attend_background	-0.027036
Sub15	7	2	ignore_background	0.264358
Sub15	7	3	attend_dialogue	0.123025
Sub15	7	3	ignore_dialogue	0.275201
Sub15	7	3	attend_background	-0.138457
Sub15	7	3	ignore_background	0.0799696
Sub16	1	1	attend_dialogue	-0.0192364
Sub16	1	1	ignore_dialogue	0.0926588
Sub16	1	1	attend_background	0.134748
Sub16	1	1	ignore_background	0.0484443
Sub16	1	2	attend_dialogue	-0.00759043
Sub16	1	2	ignore_dialogue	0.171877
Sub16	1	2	attend_background	0.0746209
Sub16	1	2	ignore_background	0.0606546
Sub16	1	3	attend_dialogue	0.255762
Sub16	1	3	ignore_dialogue	0.0809005
Sub16	1	3	attend_background	0.134915
Sub16	1	3	ignore_background	0.149463
Sub16	2	1	attend_dialogue	0.127876
Sub16	2	1	ignore_dialogue	0.0406546
Sub16	2	1	attend_background	0.0863111
Sub16	2	1	ignore_background	0.0395895
Sub16	2	2	attend_dialogue	-0.011113
Sub16	2	2	ignore_dialogue	-0.0651778
Sub16	2	2	attend_background	0.0957279
Sub16	2	2	ignore_background	-0.020528
Sub16	2	3	attend_dialogue	0.218526
Sub16	2	3	ignore_dialogue	0.0848436
Sub16	2	3	attend_background	0.0495673
Sub16	2	3	ignore_background	0.0562201
Sub16	3	1	attend_dialogue	0.104036
Sub16	3	1	ignore_dialogue	-0.083057
Sub16	3	1	attend_background	-0.0133066
Sub16	3	1	ignore_background	-0.0360701
Sub16	3	2	attend_dialogue	0.0892818
Sub16	3	2	ignore_dialogue	-0.0198782
Sub16	3	2	attend_background	0.0669335
Sub16	3	2	ignore_background	0.0934823
Sub16	3	3	attend_dialogue	0.177306
Sub16	3	3	ignore_dialogue	0.0288165
Sub16	3	3	attend_background	0.100021
Sub16	3	3	ignore_background	0.0566656
Sub16	4	1	attend_dialogue	-0.0300071
Sub16	4	1	ignore_dialogue	0.0712791
Sub16	4	1	attend_background	0.0729968
Sub16	4	1	ignore_background	0.0661835
Sub16	4	2	attend_dialogue	0.140637
Sub16	4	2	ignore_dialogue	-0.19092
Sub16	4	2	attend_background	0.0957932
Sub16	4	2	ignore_background	0.0505882
Sub16	4	3	attend_dialogue	0.125052
Sub16	4	3	ignore_dialogue	-0.0326699
Sub16	4	3	attend_background	0.0459783
Sub16	4	3	ignore_background	0.0345458
Sub16	5	1	attend_dialogue	-0.0310404
Sub16	5	1	ignore_dialogue	0.0344427
Sub16	5	1	attend_background	0.015032
Sub16	5	1	ignore_background	-0.0309084
Sub16	5	2	attend_dialogue	0.0624883
Sub16	5	2	ignore_dialogue	0.0439087
Sub16	5	2	attend_background	-0.00628903
Sub16	5	2	ignore_background	0.0158198
Sub16	5	3	attend_dialogue	0.112072
Sub16	5	3	ignore_dialogue	0.106904
Sub16	5	3	attend_background	0.0857221
Sub16	5	3	ignore_background	-0.0249776
Sub16	6	1	attend_dialogue	0.0391773
Sub16	6	1	ignore_dialogue	-0.0123262
Sub16	6	1	attend_background	0.111522
Sub16	6	1	ignore_background	0.0613392
Sub16	6	2	attend_dialogue	0.147117
Sub16	6	2	ignore_dialogue	0.0956753
Sub16	6	2	attend_background	-0.100838
Sub16	6	2	ignore_background	0.0454261
Sub16	6	3	attend_dialogue	0.127689
Sub16	6	3	ignore_dialogue	0.02209
Sub16	6	3	attend_background	0.223876
Sub16	6	3	ignore_background	0.081424
Sub16	7	1	attend_dialogue	-0.0223523
Sub16	7	1	ignore_dialogue	0.0479907
Sub16	7	1	attend_background	-0.0446202
Sub16	7	1	ignore_background	0.0211425
Sub16	7	2	attend_dialogue	0.177523
Sub16	7	2	ignore_dialogue	-0.0928001
Sub16	7	2	attend_background	-0.0305918
Sub16	7	2	ignore_background	0.114989
Sub16	7	3	attend_dialogue	0.145665
Sub16	7	3	ignore_dialogue	0.0619477
Sub16	7	3	attend_background	-0.0827113
Sub16	7	3	ignore_background	-0.00501957
Sub17	1	1	attend_dialogue	0.172693
Sub17	1	1	ignore_dialogue	-0.00378751
Sub17	1	1	attend_background	0.0489133
Sub17	1	1	ignore_background	0.111318
Sub17	1	2	attend_dialogue	0.229198
Sub17	1	2	ignore_dialogue	0.0150536
Sub17	1	2	attend_background	-0.0839152
Sub17	1	2	ignore_background	-0.0557214
Sub17	1	3	attend_dialogue	0.150626
Sub17	1	3	ignore_dialogue	-0.106084
Sub17	1	3	attend_background	0.0963463
Sub17	1	3	ignore_background	0.0566334
Sub17	2	1	attend_dialogue	0.210253
Sub17	2	1	ignore_dialogue	-0.0420356
Sub17	2	1	attend_background	-0.0527853
Sub17	2	1	ignore_background	-0.0305253
Sub17	2	2	attend_dialogue	0.134002
Sub17	2	2	ignore_dialogue	0.0930073
Sub17	2	2	attend_background	0.0297469
Sub17	2	2	ignore_background	0.0226095
Sub17	2	3	attend_dialogue	0.22251
Sub17	2	3	ignore_dialogue	0.188075
Sub17	2	3	attend_background	0.166342
Sub17	2	3	ignore_background	0.131592
Sub17	3	1	attend_dialogue	0.190094
Sub17	3	1	ignore_dialogue	0.0350372
Sub17	3	1	attend_background	0.05233
Sub17	3	1	ignore_background	-0.135826
Sub17	3	2	attend_dialogue	0.257057
Sub17	3	2	ignore_dialogue	0.0606612
Sub17	3	2	attend_background	0.119771
Sub17	3	2	ignore_background	-0.140462
Sub17	3	3	attend_dialogue	0.209994
Sub17	3	3	ignore_dialogue	-0.0661409
Sub17	3	3	attend_background	0.0405293
Sub17	3	3	ignore_background	-0.109686
Sub17	4	1	attend_dialogue	0.269445
Sub17	4	1	ignore_dialogue	-0.00257994
Sub17	4	1	attend_background	0.0878929
Sub17	4	1	ignore_background	0.0582035
Sub17	4	2	attend_dialogue	0.338427
Sub17	4	2	ignore_dialogue	0.061743
Sub17	4	2	attend_background	0.0446762
Sub17	4	2	ignore_background	-0.0565075
Sub17	4	3	attend_dialogue	0.208001
Sub17	4	3	ignore_dialogue	0.0943135
Sub17	4	3	attend_background	-0.0231575
Sub17	4	3	ignore_background	0.095444
Sub17	5	1	attend_dialogue	0.217599
Sub17	5	1	ignore_dialogue	-0.0429875
Sub17	5	1	attend_background	0.0130032
Sub17	5	1	ignore_background	-0.115961
Sub17	5	2	attend_dialogue	0.203166
Sub17	5	2	ignore_dialogue	0.048811
Sub17	5	2	attend_background	0.0214701
Sub17	5	2	ignore_background	0.0319386
Sub17	5	3	attend_dialogue	0.435312
Sub17	5	3	ignore_dialogue	0.117451
Sub17	5	3	attend_background	0.0628925
Sub17	5	3	ignore_background	-0.00531757
Sub17	6	1	attend_dialogue	0.243232
Sub17	6	1	ignore_dialogue	-0.0938275
Sub17	6	1	attend_background	0.0322977
Sub17	6	1	ignore_background	0.213678
Sub17	6	2	attend_dialogue	0.254878
Sub17	6	2	ignore_dialogue	-0.060756
Sub17	6	2	attend_background	0.0900529
Sub17	6	2	ignore_background	0.0347025
Sub17	6	3	attend_dialogue	0.0226591
Sub17	6	3	ignore_dialogue	0.0363089
Sub17	6	3	attend_background	0.0292675
Sub17	6	3	ignore_background	-0.0794161
Sub17	7	1	attend_dialogue	0.191858
Sub17	7	1	ignore_dialogue	-0.0311362
Sub17	7	1	attend_background	0.0472401
Sub17	7	1	ignore_background	0.0652939
Sub17	7	2	attend_dialogue	0.171762
Sub17	7	2	ignore_dialogue	0.0394097
Sub17	7	2	attend_background	-0.130358
Sub17	7	2	ignore_background	0.0247526
Sub17	7	3	attend_dialogue	0.120411
Sub17	7	3	ignore_dialogue	0.0819019
Sub17	7	3	attend_background	0.069893
Sub17	7	3	ignore_background	0.0252708
Sub18	1	1	attend_dialogue	0.191319
Sub18	1	1	ignore_dialogue	0.00765005
Sub18	1	1	attend_background	0.13491
Sub18	1	1	ignore_background	-0.0573043
Sub18	1	2	attend_dialogue	0.0357181
Sub18	1	2	ignore_dialogue	0.109597
Sub18	1	2	attend_background	-0.00506372
Sub18	1	2	ignore_background	0.0108361
Sub18	1	3	attend_dialogue	0.0933531
Sub18	1	3	ignore_dialogue	0.0237801
Sub18	1	3	attend_background	-0.0236425
Sub18	1	3	ignore_background	0.0976616
Sub18	2	1	attend_dialogue	0.301114
Sub18	2	1	ignore_dialogue	-0.0699937
Sub18	2	1	attend_background	-0.0153336
Sub18	2	1	ignore_background	-0.0824389
Sub18	2	2	attend_dialogue	0.130263
Sub18	2	2	ignore_dialogue	0.0578779
Sub18	2	2	attend_background	0.0461832
Sub18	2	2	ignore_background	-0.159458
Sub18	2	3	attend_dialogue	0.299534
Sub18	2	3	ignore_dialogue	0.0757175
Sub18	2	3	attend_background	0.0210838
Sub18	2	3	ignore_background	0.0297886
Sub18	3	1	attend_dialogue	0.134877
Sub18	3	1	ignore_dialogue	0.099736
Sub18	3	1	attend_background	-0.0456605
Sub18	3	1	ignore_background	0.0100472
Sub18	3	2	attend_dialogue	0.27544
Sub18	3	2	ignore_dialogue	0.142121
Sub18	3	2	attend_background	-0.0180575
Sub18	3	2	ignore_background	-0.0322256
Sub18	3	3	attend_dialogue	0.200864
Sub18	3	3	ignore_dialogue	-0.0178546
Sub18	3	3	attend_background	-0.0195686
Sub18	3	3	ignore_background	-0.00418606
Sub18	4	1	attend_dialogue	0.207038
Sub18	4	1	ignore_dialogue	0.280636
Sub18	4	1	attend_background	0.0758258
Sub18	4	1	ignore_background	0.102074
Sub18	4	2	attend_dialogue	0.220777
Sub18	4	2	ignore_dialogue	0.0662643
Sub18	4	2	attend_background	0.00628032
Sub18	4	2	ignore_background	0.00503706
Sub18	4	3	attend_dialogue	0.0145982
Sub18	4	3	ignore_dialogue	-0.0296446
Sub18	4	3	attend_background	-0.0647862
Sub18	4	3	ignore_background	0.0261009
Sub18	5	1	attend_dialogue	0.130848
Sub18	5	1	ignore_dialogue	-0.0482169
Sub18	5	1	attend_background	0.0608753
Sub18	5	1	ignore_background	0.154032
Sub18	5	2	attend_dialogue	0.00685355
Sub18	5	2	ignore_dialogue	-0.0921332
Sub18	5	2	attend_background	0.008668
Sub18	5	2	ignore_background	0.102534
Sub18	5	3	attend_dialogue	0.0440228
Sub18	5	3	ignore_dialogue	-0.0880145
Sub18	5	3	attend_background	-0.0453327
Sub18	5	3	ignore_background	0.0297643
Sub18	6	1	attend_dialogue	0.199939
Sub18	6	1	ignore_dialogue	0.110541
Sub18	6	1	attend_background	0.0981551
Sub18	6	1	ignore_background	-0.0144988
Sub18	6	2	attend_dialogue	0.0163119
Sub18	6	2	ignore_dialogue	0.0753279
Sub18	6	2	attend_background	-0.0355398
Sub18	6	2	ignore_background	-0.121789
Sub18	6	3	attend_dialogue	0.210643
Sub18	6	3	ignore_dialogue	-0.033446
Sub18	6	3	attend_background	-0.127887
Sub18	6	3	ignore_background	0.0283445
Sub18	7	1	attend_dialogue	0.132814
Sub18	7	1	ignore_dialogue	0.178218
Sub18	7	1	attend_background	0.0984002
Sub18	7	1	ignore_background	-0.0350364
Sub18	7	2	attend_dialogue	0.0903865
Sub18	7	2	ignore_dialogue	0.0420053
Sub18	7	2	attend_background	-0.0613706
Sub18	7	2	ignore_background	-0.0178191
Sub18	7	3	attend_dialogue	0.133216
Sub18	7	3	ignore_dialogue	0.101471
Sub18	7	3	attend_background	-0.0409257
Sub18	7	3	ignore_background	-0.0580993
Sub19	1	1	attend_dialogue	0.0953579
Sub19	1	1	ignore_dialogue	0.122474
Sub19	1	1	attend_background	0.0965974
Sub19	1	1	ignore_background	0.0356521
Sub19	1	2	attend_dialogue	0.258417
Sub19	1	2	ignore_dialogue	0.0204991
Sub19	1	2	attend_background	0.0214632
Sub19	1	2	ignore_background	-0.108102
Sub19	1	3	attend_dialogue	0.109072
Sub19	1	3	ignore_dialogue	0.0870789
Sub19	1	3	attend_background	0.13055
Sub19	1	3	ignore_background	-0.0848758
Sub19	2	1	attend_dialogue	0.187172
Sub19	2	1	ignore_dialogue	-0.0493249
Sub19	2	1	attend_background	0.0151859
Sub19	2	1	ignore_background	0.126796
Sub19	2	2	attend_dialogue	0.229775
Sub19	2	2	ignore_dialogue	-0.0500211
Sub19	2	2	attend_background	0.160376
Sub19	2	2	ignore_background	0.00809441
Sub19	2	3	attend_dialogue	0.179721
Sub19	2	3	ignore_dialogue	-0.0115112
Sub19	2	3	attend_background	0.00101278
Sub19	2	3	ignore_background	-0.0766936
Sub19	3	1	attend_dialogue	0.254929
Sub19	3	1	ignore_dialogue	0.00968916
Sub19	3	1	attend_background	-0.154706
Sub19	3	1	ignore_background	-0.07617
Sub19	3	2	attend_dialogue	0.236564
Sub19	3	2	ignore_dialogue	0.113314
Sub19	3	2	attend_background	0.0581747
Sub19	3	2	ignore_background	-0.0383952
Sub19	3	3	attend_dialogue	0.252339
Sub19	3	3	ignore_dialogue	0.0381687
Sub19	3	3	attend_background	-0.0408855
Sub19	3	3	ignore_background	-0.0432623
Sub19	4	1	attend_dialogue	0.154396
Sub19	4	1	ignore_dialogue	-0.0293374
Sub19	4	1	attend_background	0.0514975
Sub19	4	1	ignore_background	-0.000121821
Sub19	4	2	attend_dialogue	0.248918
Sub19	4	2	ignore_dialogue	-0.0106718
Sub19	4	2	attend_background	-0.129008
Sub19	4	2	ignore_background	0.0056945
Sub19	4	3	attend_dialogue	0.291586
Sub19	4	3	ignore_dialogue	0.0831287
Sub19	4	3	attend_background	0.0338053
Sub19	4	3	ignore_background	0.04868
Sub19	5	1	attend_dialogue	0.118617
Sub19	5	1	ignore_dialogue	0.0530523
Sub19	5	1	attend_background	0.125798
Sub19	5	1	ignore_background	0.030636
Sub19	5	2	attend_dialogue	0.059387
Sub19	5	2	ignore_dialogue	0.00373404
Sub19	5	2	attend_background	-0.0587722
Sub19	5	2	ignore_background	-0.0259576
Sub19	5	3	attend_dialogue	0.133566
Sub19	5	3	ignore_dialogue	0.0348395
Sub19	5	3	attend_background	0.0631849
Sub19	5	3	ignore_background	-0.0728488
Sub19	6	1	attend_dialogue	0.0576174
Sub19	6	1	ignore_dialogue	-0.0101803
Sub19	6	1	attend_background	0.0708907
Sub19	6	1	ignore_background	0.106612
Sub19	6	2	attend_dialogue	0.051339
Sub19	6	2	ignore_dialogue	0.0351038
Sub19	6	2	attend_background	0.0309645
Sub19	6	2	ignore_background	-0.0936841
Sub19	6	3	attend_dialogue	0.126136
Sub19	6	3	ignore_dialogue	0.095769
Sub19	6	3	attend_background	0.0812375
Sub19	6	3	ignore_background	0.055012
Sub19	7	1	attend_dialogue	0.0597144
Sub19	7	1	ignore_dialogue	0.0312044
Sub19	7	1	attend_background	0.091927
Sub19	7	1	ignore_background	-0.271796
Sub19	7	2	attend_dialogue	0.0623734
Sub19	7	2	ignore_dialogue	0.0822703
Sub19	7	2	attend_background	0.0385898
Sub19	7	2	ignore_background	0.037186
Sub19	7	3	attend_dialogue	0.262547
Sub19	7	3	ignore_dialogue	-0.0596746
Sub19	7	3	attend_background	-0.0042025
Sub19	7	3	ignore_background	-0.128629

## Sheet: Fig2D_middle
Subject	Line	Decoding_accuracy
1	line1	70.875
1	line2	72.333
1	line3	57.812
1	line4	63.875
1	line5	51.562
1	line6	68.5
1	line7	50.646
2	line1	47.271
2	line2	68.438
2	line3	57
2	line4	58.625
2	line5	52.187
2	line6	46.896
2	line7	51.875
3	line1	48.479
3	line2	64.5
3	line3	50.771
3	line4	61.25
3	line5	60.208
3	line6	47.271
3	line7	55.646
4	line1	62.313
4	line2	72.917
4	line3	58.667
4	line4	61.979
4	line5	61.292
4	line6	63.604
4	line7	50.396
5	line1	44.667
5	line2	58.062
5	line3	52.583
5	line4	42.333
5	line5	52.896
5	line6	51.417
5	line7	50.146
6	line1	38.417
6	line2	50
6	line3	61.375
6	line4	57.604
6	line5	62.812
6	line6	55.688
6	line7	57.25
7	line1	58
7	line2	76.854
7	line3	51.146
7	line4	56.292
7	line5	60.313
7	line6	58.771
7	line7	45.688
8	line1	58.958
8	line2	57.563
8	line3	64.208
8	line4	55.25
8	line5	56.125
8	line6	47.771
8	line7	60.167
9	line1	54
9	line2	56.021
9	line3	55.854
9	line4	62.396
9	line5	54.146
9	line6	58.5
9	line7	50.312
10	line1	53.083
10	line2	56.479
10	line3	57.042
10	line4	61.563
10	line5	63.479
10	line6	58.5
10	line7	48.833
11	line1	60.396
11	line2	64.188
11	line3	54.333
11	line4	53.542
11	line5	53.604
11	line6	53.729
11	line7	54.417
12	line1	46
12	line2	52.792
12	line3	48.792
12	line4	43.312
12	line5	42.021
12	line6	47.771
12	line7	53.333
13	line1	57.333
13	line2	52.833
13	line3	44.063
13	line4	43.167
13	line5	44.146
13	line6	40.083
13	line7	34.167
14	line1	51.687
14	line2	60.958
14	line3	48.833
14	line4	55.729
14	line5	51.854
14	line6	57.583
14	line7	55.083
15	line1	67.146
15	line2	53.563
15	line3	63.417
15	line4	59.146
15	line5	70.083
15	line6	56.875
15	line7	72.167
16	line1	41.896
16	line2	51.958
16	line3	54.896
16	line4	59.917
16	line5	42.625
16	line6	46.396
16	line7	53.521
17	line1	66.167
17	line2	62.292
17	line3	78.521
17	line4	65.938
17	line5	68.875
17	line6	59.958
17	line7	64.917
18	line1	47.938
18	line2	67.188
18	line3	64.75
18	line4	40.062
18	line5	56.146
18	line6	53.542
18	line7	36.479
19	line1	64.625
19	line2	64.833
19	line3	59.646
19	line4	63.875
19	line5	59.917
19	line6	46.458
19	line7	64.438

## Sheet: Fig2_right
Subject	Line	Beta-weight	Beta_wight_trimmed
1	1	0.053	0.053
2	1	0.004	0.004
3	1	0.054	0.054
4	1	0.05	0.05
5	1	-0.09	-0.09
6	1	-0.044	-0.044
7	1	0.01	0.01
8	1	0.01	0.01
9	1	-0.23
10	1	-0.073	-0.073
11	1	-0.16	-0.16
12	1	0.015	0.015
13	1	0.124	0.124
14	1	0.126	0.126
15	1	0.13	0.13
16	1	-0.028	-0.028
17	1	0.09	0.09
18	1	0.07	0.07
19	1	-0.05	-0.05
1	2	-0.09	-0.09
2	2	-0.031	-0.031
3	2	-0.19	-0.19
4	2	0.06	0.06
5	2	-0.046	-0.046
6	2	0.15	0.15
7	2	-0.011	-0.011
8	2	0.16	0.16
9	2	-0.16	-0.16
10	2	-0.05	-0.05
11	2	-0.02	-0.02
12	2	-0.2	-0.2
13	2	0.04	0.04
14	2	0.011	0.011
15	2	0.24
16	2	-0.174	-0.174
17	2	-0.025	-0.025
18	2	0.004	0.004
19	2	-0.163	-0.163
1	3	-0.07	-0.07
2	3	0.044	0.044
3	3	-0.17	-0.17
4	3	-0.066	-0.066
5	3	-0.18	-0.18
6	3	-0.09	-0.09
7	3	-0.008	-0.008
8	3	-0.19	-0.19
9	3	-0.06	-0.06
10	3	0.15	0.15
11	3	0.01	0.01
12	3	0.07	0.07
13	3	-0.013	-0.013
14	3	0.231
15	3	-0.082	-0.082
16	3	-0.415
17	3	-0.09	-0.09
18	3	-0.081	-0.081
19	3	-0.145	-0.145
1	4	-0.003	-0.003
2	4	-0.118	-0.118
3	4	-0.046	-0.046
4	4	-0.07	-0.07
5	4	0.1	0.1
6	4	0.011	0.011
7	4	-0.02	-0.02
8	4	-0.07	-0.07
9	4	0.08	0.08
10	4	0.06	0.06
11	4	0.07	0.07
12	4	0.166	0.166
13	4	0.05	0.05
14	4	0.002	0.002
15	4	0.21	0.21
16	4	-0.108	-0.108
17	4	-0.02	-0.02
18	4	-0.08	-0.08
19	4	0.09	0.09
1	5	-0.039	-0.039
2	5	0.09	0.09
3	5	-0.007	-0.007
4	5	0.122	0.122
5	5	0.035	0.035
6	5	-0.023	-0.023
7	5	-0.3
8	5	0.179	0.179
9	5	-0.145	-0.145
10	5	0.19	0.19
11	5	0.03	0.03
12	5	-0.077	-0.077
13	5	0.04	0.04
14	5	0.169	0.169
15	5	0.162	0.162
16	5	0.003	0.003
17	5	0.213	0.213
18	5	-0.042	-0.042
19	5	0.245
1	6	-0.146	-0.146
2	6	-0.086	-0.086
3	6	0.2	0.2
4	6	-0.227
5	6	0.085	0.085
6	6	0.157	0.157
7	6	0.175	0.175
8	6	0.19	0.19
9	6	-0.041	-0.041
10	6	0.03	0.03
11	6	0.017	0.017
12	6	-0.08	-0.08
13	6	-0.054	-0.054
14	6	0.287
15	6	-0.12	-0.12
16	6	-0.082	-0.082
17	6	-0.063	-0.063
18	6	-0.08	-0.08
19	6	-0.057	-0.057
1	7	-0.15
2	7	-0.115	-0.115
3	7	-0.09	-0.09
4	7	-0.07	-0.07
5	7	-0.065	-0.065
6	7	-0.04	-0.04
7	7	-0.014	-0.014
8	7	-0.006	-0.006
9	7	0.036	0.036
10	7	0.051	0.051
11	7	0.058	0.058
12	7	0.093	0.093
13	7	0.097	0.097
14	7	0.114	0.114
15	7	0.136	0.136
16	7	0.143	0.143
17	7	0.163	0.163
18	7	0.187	0.187
19	7	0.207
