# Supplementary material for: Attention to audiovisual speech shapes neural processing through feedback-feedforward loops between different nodes of the speech network
Source: PLoS Biol. 2024 Mar 11;22(3):e3002534. doi: 10.1371/journal.pbio.3002534 (PMC10957087; doi:10.1371/journal.pbio.3002534)
Supplement: S2 Data — We used the BM 18 SPSS Statistics 25 (IBM SPSS, Armonk, New York, USA), UNIANOVA method, and EMMEANS to derive cell means and error terms. The dependent variable was SER and factors were Coherence, Auditory_quality, and Visual_quality. (XLSX) [file pbio.3002534.s004.xlsx]

## Sheet: Sheet1
Subject	Auditory_Quality	Visual_Quality	Coherence	Run	SER
Sub1	good	good	coherent	1	0.16
Sub1	good	good	coherent	2	0.13
Sub1	good	good	coherent	3	0.3
Sub1	good	good	incoherent	1	0.3
Sub1	good	good	incoherent	2	-0.11
Sub1	good	good	incoherent	3	0.04
Sub1	good	poor	coherent	1	0.3
Sub1	good	poor	coherent	2	0.18
Sub1	good	poor	coherent	3	-0.08
Sub1	good	poor	incoherent	1	0.28
Sub1	good	poor	incoherent	2	0.23
Sub1	good	poor	incoherent	3	0.37
Sub1	poor	good	coherent	1	-0.03
Sub1	poor	good	coherent	2	0.32
Sub1	poor	good	coherent	3	0.33
Sub1	poor	good	incoherent	1	0.03
Sub1	poor	good	incoherent	2	0.14
Sub1	poor	good	incoherent	3	0.12
Sub1	poor	poor	coherent	1	0.07
Sub1	poor	poor	coherent	2	0.04
Sub1	poor	poor	coherent	3	0.22
Sub1	poor	poor	incoherent	1	0.03
Sub1	poor	poor	incoherent	2	0.02
Sub1	poor	poor	incoherent	3	0.21
Sub2	good	good	coherent	1	0.07
Sub2	good	good	coherent	2	0.05
Sub2	good	good	coherent	3	0.04
Sub2	good	good	incoherent	1	-0.05
Sub2	good	good	incoherent	2	0.32
Sub2	good	good	incoherent	3	0.13
Sub2	good	poor	coherent	1	0.19
Sub2	good	poor	coherent	2	0.17
Sub2	good	poor	coherent	3	0.11
Sub2	good	poor	incoherent	1	0.09
Sub2	good	poor	incoherent	2	-0.21
Sub2	good	poor	incoherent	3	-0.18
Sub2	poor	good	coherent	1	-0.09
Sub2	poor	good	coherent	2	0.22
Sub2	poor	good	coherent	3	0.07
Sub2	poor	good	incoherent	1	-0.13
Sub2	poor	good	incoherent	2	0.19
Sub2	poor	good	incoherent	3	-0.11
Sub2	poor	poor	coherent	1	-0.21
Sub2	poor	poor	coherent	2	0.16
Sub2	poor	poor	coherent	3	0.17
Sub2	poor	poor	incoherent	1	0.11
Sub2	poor	poor	incoherent	2	0.05
Sub2	poor	poor	incoherent	3	-0.04
Sub3	good	good	coherent	1	0.17
Sub3	good	good	coherent	2	0.02
Sub3	good	good	coherent	3	0.25
Sub3	good	good	incoherent	1	0.25
Sub3	good	good	incoherent	2	-0.06
Sub3	good	good	incoherent	3	0.13
Sub3	good	poor	coherent	1	0.18
Sub3	good	poor	coherent	2	0.03
Sub3	good	poor	coherent	3	0.31
Sub3	good	poor	incoherent	1	-0.04
Sub3	good	poor	incoherent	2	0.16
Sub3	good	poor	incoherent	3	0.19
Sub3	poor	good	coherent	1	0.2
Sub3	poor	good	coherent	2	0
Sub3	poor	good	coherent	3	0.17
Sub3	poor	good	incoherent	1	0.04
Sub3	poor	good	incoherent	2	0.24
Sub3	poor	good	incoherent	3	0.03
Sub3	poor	poor	coherent	1	0
Sub3	poor	poor	coherent	2	0.13
Sub3	poor	poor	coherent	3	0.05
Sub3	poor	poor	incoherent	1	0.11
Sub3	poor	poor	incoherent	2	0.31
Sub3	poor	poor	incoherent	3	-0.28
Sub4	good	good	coherent	1	0
Sub4	good	good	coherent	2	0.17
Sub4	good	good	coherent	3	0.31
Sub4	good	good	incoherent	1	0.07
Sub4	good	good	incoherent	2	0.25
Sub4	good	good	incoherent	3	0.13
Sub4	good	poor	coherent	1	0.02
Sub4	good	poor	coherent	2	0.24
Sub4	good	poor	coherent	3	0.1
Sub4	good	poor	incoherent	1	0.05
Sub4	good	poor	incoherent	2	0.14
Sub4	good	poor	incoherent	3	0.19
Sub4	poor	good	coherent	1	0.32
Sub4	poor	good	coherent	2	0.15
Sub4	poor	good	coherent	3	0.17
Sub4	poor	good	incoherent	1	0.16
Sub4	poor	good	incoherent	2	0.09
Sub4	poor	good	incoherent	3	0.2
Sub4	poor	poor	coherent	1	0.09
Sub4	poor	poor	coherent	2	0.12
Sub4	poor	poor	coherent	3	0.22
Sub4	poor	poor	incoherent	1	0.04
Sub4	poor	poor	incoherent	2	0.06
Sub4	poor	poor	incoherent	3	0.01
Sub5	good	good	coherent	1	0.14
Sub5	good	good	coherent	2	0.14
Sub5	good	good	coherent	3	0.18
Sub5	good	good	incoherent	1	0.16
Sub5	good	good	incoherent	2	0.15
Sub5	good	good	incoherent	3	0.25
Sub5	good	poor	coherent	1	-0.1
Sub5	good	poor	coherent	2	0.11
Sub5	good	poor	coherent	3	-0.13
Sub5	good	poor	incoherent	1	0.19
Sub5	good	poor	incoherent	2	0.31
Sub5	good	poor	incoherent	3	0.11
Sub5	poor	good	coherent	1	-0.04
Sub5	poor	good	coherent	2	0.21
Sub5	poor	good	coherent	3	-0.25
Sub5	poor	good	incoherent	1	-0.01
Sub5	poor	good	incoherent	2	-0.09
Sub5	poor	good	incoherent	3	-0.05
Sub5	poor	poor	coherent	1	-0.09
Sub5	poor	poor	coherent	2	-0.16
Sub5	poor	poor	coherent	3	0.31
Sub5	poor	poor	incoherent	1	-0.12
Sub5	poor	poor	incoherent	2	0.1
Sub5	poor	poor	incoherent	3	-0.05
Sub6	good	good	coherent	1	0.07
Sub6	good	good	coherent	2	0.18
Sub6	good	good	coherent	3	0.15
Sub6	good	good	incoherent	1	0.02
Sub6	good	good	incoherent	2	0.01
Sub6	good	good	incoherent	3	-0.01
Sub6	good	poor	coherent	1	0
Sub6	good	poor	coherent	2	-0.18
Sub6	good	poor	coherent	3	0.06
Sub6	good	poor	incoherent	1	0.1
Sub6	good	poor	incoherent	2	0.11
Sub6	good	poor	incoherent	3	0.13
Sub6	poor	good	coherent	1	-0.02
Sub6	poor	good	coherent	2	0.21
Sub6	poor	good	coherent	3	-0.11
Sub6	poor	good	incoherent	1	0.05
Sub6	poor	good	incoherent	2	0.1
Sub6	poor	good	incoherent	3	0.15
Sub6	poor	poor	coherent	1	0.25
Sub6	poor	poor	coherent	2	0.14
Sub6	poor	poor	coherent	3	0.11
Sub6	poor	poor	incoherent	1	-0.02
Sub6	poor	poor	incoherent	2	-0.19
Sub6	poor	poor	incoherent	3	0.29
Sub7	good	good	coherent	1	0.26
Sub7	good	good	coherent	2	0.07
Sub7	good	good	coherent	3	0.08
Sub7	good	good	incoherent	1	0.18
Sub7	good	good	incoherent	2	0.11
Sub7	good	good	incoherent	3	0.26
Sub7	good	poor	coherent	1	-0.16
Sub7	good	poor	coherent	2	0.06
Sub7	good	poor	coherent	3	0.21
Sub7	good	poor	incoherent	1	-0.03
Sub7	good	poor	incoherent	2	0.13
Sub7	good	poor	incoherent	3	-0.19
Sub7	poor	good	coherent	1	0.27
Sub7	poor	good	coherent	2	0.14
Sub7	poor	good	coherent	3	0.41
Sub7	poor	good	incoherent	1	0.06
Sub7	poor	good	incoherent	2	0.09
Sub7	poor	good	incoherent	3	0.2
Sub7	poor	poor	coherent	1	0.16
Sub7	poor	poor	coherent	2	0.2
Sub7	poor	poor	coherent	3	0.12
Sub7	poor	poor	incoherent	1	-0.18
Sub7	poor	poor	incoherent	2	0.04
Sub7	poor	poor	incoherent	3	-0.03
Sub8	good	good	coherent	1	-0.08
Sub8	good	good	coherent	2	0.22
Sub8	good	good	coherent	3	0.1
Sub8	good	good	incoherent	1	0.13
Sub8	good	good	incoherent	2	-0.12
Sub8	good	good	incoherent	3	0.05
Sub8	good	poor	coherent	1	-0.09
Sub8	good	poor	coherent	2	0.17
Sub8	good	poor	coherent	3	0.23
Sub8	good	poor	incoherent	1	0.17
Sub8	good	poor	incoherent	2	0.2
Sub8	good	poor	incoherent	3	0
Sub8	poor	good	coherent	1	0.03
Sub8	poor	good	coherent	2	-0.06
Sub8	poor	good	coherent	3	-0.17
Sub8	poor	good	incoherent	1	0.21
Sub8	poor	good	incoherent	2	0.31
Sub8	poor	good	incoherent	3	-0.07
Sub8	poor	poor	coherent	1	0.15
Sub8	poor	poor	coherent	2	0.19
Sub8	poor	poor	coherent	3	0.21
Sub8	poor	poor	incoherent	1	0.03
Sub8	poor	poor	incoherent	2	0.03
Sub8	poor	poor	incoherent	3	-0.09
Sub9	good	good	coherent	1	0.39
Sub9	good	good	coherent	2	0.17
Sub9	good	good	coherent	3	0.35
Sub9	good	good	incoherent	1	-0.16
Sub9	good	good	incoherent	2	0.11
Sub9	good	good	incoherent	3	0.06
Sub9	good	poor	coherent	1	0.36
Sub9	good	poor	coherent	2	0.23
Sub9	good	poor	coherent	3	0.21
Sub9	good	poor	incoherent	1	0.23
Sub9	good	poor	incoherent	2	0.1
Sub9	good	poor	incoherent	3	-0.22
Sub9	poor	good	coherent	1	-0.25
Sub9	poor	good	coherent	2	0.35
Sub9	poor	good	coherent	3	-0.03
Sub9	poor	good	incoherent	1	-0.05
Sub9	poor	good	incoherent	2	-0.29
Sub9	poor	good	incoherent	3	0.03
Sub9	poor	poor	coherent	1	0.23
Sub9	poor	poor	coherent	2	-0.1
Sub9	poor	poor	coherent	3	-0.04
Sub9	poor	poor	incoherent	1	0.09
Sub9	poor	poor	incoherent	2	-0.01
Sub9	poor	poor	incoherent	3	0.16
Sub10	good	good	coherent	1	0.24
Sub10	good	good	coherent	2	-0.1
Sub10	good	good	coherent	3	-0.06
Sub10	good	good	incoherent	1	0.2
Sub10	good	good	incoherent	2	0.03
Sub10	good	good	incoherent	3	0.09
Sub10	good	poor	coherent	1	0.12
Sub10	good	poor	coherent	2	0.17
Sub10	good	poor	coherent	3	0.14
Sub10	good	poor	incoherent	1	0.15
Sub10	good	poor	incoherent	2	0.33
Sub10	good	poor	incoherent	3	0.06
Sub10	poor	good	coherent	1	0.26
Sub10	poor	good	coherent	2	0.34
Sub10	poor	good	coherent	3	0.02
Sub10	poor	good	incoherent	1	0.08
Sub10	poor	good	incoherent	2	0.36
Sub10	poor	good	incoherent	3	0.43
Sub10	poor	poor	coherent	1	-0.15
Sub10	poor	poor	coherent	2	0.11
Sub10	poor	poor	coherent	3	0.13
Sub10	poor	poor	incoherent	1	-0.11
Sub10	poor	poor	incoherent	2	-0.03
Sub10	poor	poor	incoherent	3	0.11
Sub11	good	good	coherent	1	0.17
Sub11	good	good	coherent	2	0.25
Sub11	good	good	coherent	3	0.27
Sub11	good	good	incoherent	1	0.14
Sub11	good	good	incoherent	2	0.14
Sub11	good	good	incoherent	3	-0.04
Sub11	good	poor	coherent	1	0.1
Sub11	good	poor	coherent	2	-0.04
Sub11	good	poor	coherent	3	0.02
Sub11	good	poor	incoherent	1	0.03
Sub11	good	poor	incoherent	2	0.16
Sub11	good	poor	incoherent	3	-0.17
Sub11	poor	good	coherent	1	-0.24
Sub11	poor	good	coherent	2	-0.06
Sub11	poor	good	coherent	3	-0.01
Sub11	poor	good	incoherent	1	0.03
Sub11	poor	good	incoherent	2	-0.17
Sub11	poor	good	incoherent	3	0.14
Sub11	poor	poor	coherent	1	0.06
Sub11	poor	poor	coherent	2	0.16
Sub11	poor	poor	coherent	3	0.22
Sub11	poor	poor	incoherent	1	-0.05
Sub11	poor	poor	incoherent	2	0.03
Sub11	poor	poor	incoherent	3	0.06
Sub12	good	good	coherent	1	0.13
Sub12	good	good	coherent	2	0.22
Sub12	good	good	coherent	3	-0.04
Sub12	good	good	incoherent	1	0.06
Sub12	good	good	incoherent	2	-0.01
Sub12	good	good	incoherent	3	0.1
Sub12	good	poor	coherent	1	0.01
Sub12	good	poor	coherent	2	0
Sub12	good	poor	coherent	3	-0.1
Sub12	good	poor	incoherent	1	0.17
Sub12	good	poor	incoherent	2	0.2
Sub12	good	poor	incoherent	3	0.05
Sub12	poor	good	coherent	1	-0.03
Sub12	poor	good	coherent	2	0.02
Sub12	poor	good	coherent	3	-0.02
Sub12	poor	good	incoherent	1	-0.09
Sub12	poor	good	incoherent	2	0.07
Sub12	poor	good	incoherent	3	-0.1
Sub12	poor	poor	coherent	1	0.2
Sub12	poor	poor	coherent	2	0.12
Sub12	poor	poor	coherent	3	0.07
Sub12	poor	poor	incoherent	1	-0.08
Sub12	poor	poor	incoherent	2	-0.16
Sub12	poor	poor	incoherent	3	-0.23
Sub13	good	good	coherent	1	0.02
Sub13	good	good	coherent	2	0.14
Sub13	good	good	coherent	3	-0.14
Sub13	good	good	incoherent	1	0.28
Sub13	good	good	incoherent	2	-0.06
Sub13	good	good	incoherent	3	0.12
Sub13	good	poor	coherent	1	0.17
Sub13	good	poor	coherent	2	-0.11
Sub13	good	poor	coherent	3	0.03
Sub13	good	poor	incoherent	1	-0.03
Sub13	good	poor	incoherent	2	0.12
Sub13	good	poor	incoherent	3	-0.02
Sub13	poor	good	coherent	1	-0.09
Sub13	poor	good	coherent	2	0.07
Sub13	poor	good	coherent	3	-0.24
Sub13	poor	good	incoherent	1	0.02
Sub13	poor	good	incoherent	2	-0.19
Sub13	poor	good	incoherent	3	0.22
Sub13	poor	poor	coherent	1	0.23
Sub13	poor	poor	coherent	2	-0.01
Sub13	poor	poor	coherent	3	0.08
Sub13	poor	poor	incoherent	1	-0.01
Sub13	poor	poor	incoherent	2	-0.1
Sub13	poor	poor	incoherent	3	0.21
Sub14	good	good	coherent	1	0.26
Sub14	good	good	coherent	2	0.31
Sub14	good	good	coherent	3	-0.06
Sub14	good	good	incoherent	1	-0.29
Sub14	good	good	incoherent	2	-0.13
Sub14	good	good	incoherent	3	0.01
Sub14	good	poor	coherent	1	0.11
Sub14	good	poor	coherent	2	0
Sub14	good	poor	coherent	3	0.1
Sub14	good	poor	incoherent	1	0.02
Sub14	good	poor	incoherent	2	0.01
Sub14	good	poor	incoherent	3	0.15
Sub14	poor	good	coherent	1	0.13
Sub14	poor	good	coherent	2	-0.05
Sub14	poor	good	coherent	3	0.1
Sub14	poor	good	incoherent	1	0.11
Sub14	poor	good	incoherent	2	0.08
Sub14	poor	good	incoherent	3	-0.05
Sub14	poor	poor	coherent	1	0.3
Sub14	poor	poor	coherent	2	0.14
Sub14	poor	poor	coherent	3	0.09
Sub14	poor	poor	incoherent	1	0.13
Sub14	poor	poor	incoherent	2	0.13
Sub14	poor	poor	incoherent	3	0.09
Sub15	good	good	coherent	1	0.16
Sub15	good	good	coherent	2	0.04
Sub15	good	good	coherent	3	-0.22
Sub15	good	good	incoherent	1	-0.03
Sub15	good	good	incoherent	2	-0.05
Sub15	good	good	incoherent	3	0.05
Sub15	good	poor	coherent	1	-0.17
Sub15	good	poor	coherent	2	0.32
Sub15	good	poor	coherent	3	0.13
Sub15	good	poor	incoherent	1	0.05
Sub15	good	poor	incoherent	2	0.31
Sub15	good	poor	incoherent	3	0.14
Sub15	poor	good	coherent	1	0.26
Sub15	poor	good	coherent	2	-0.03
Sub15	poor	good	coherent	3	-0.04
Sub15	poor	good	incoherent	1	-0.22
Sub15	poor	good	incoherent	2	0.01
Sub15	poor	good	incoherent	3	0.04
Sub15	poor	poor	coherent	1	0.11
Sub15	poor	poor	coherent	2	0.11
Sub15	poor	poor	coherent	3	0.27
Sub15	poor	poor	incoherent	1	-0.06
Sub15	poor	poor	incoherent	2	0.03
Sub15	poor	poor	incoherent	3	0.04
Sub16	good	good	coherent	1	-0.02
Sub16	good	good	coherent	2	0.22
Sub16	good	good	coherent	3	0.31
Sub16	good	good	incoherent	1	-0.05
Sub16	good	good	incoherent	2	-0.15
Sub16	good	good	incoherent	3	0.12
Sub16	good	poor	coherent	1	0.46
Sub16	good	poor	coherent	2	0.32
Sub16	good	poor	coherent	3	0.22
Sub16	good	poor	incoherent	1	-0.02
Sub16	good	poor	incoherent	2	0.22
Sub16	good	poor	incoherent	3	0.12
Sub16	poor	good	coherent	1	-0.02
Sub16	poor	good	coherent	2	-0.16
Sub16	poor	good	coherent	3	-0.04
Sub16	poor	good	incoherent	1	-0.04
Sub16	poor	good	incoherent	2	0.07
Sub16	poor	good	incoherent	3	0.03
Sub16	poor	poor	coherent	1	-0.18
Sub16	poor	poor	coherent	2	0.19
Sub16	poor	poor	coherent	3	0.2
Sub16	poor	poor	incoherent	1	-0.17
Sub16	poor	poor	incoherent	2	0.03
Sub16	poor	poor	incoherent	3	-0.04
Sub17	good	good	coherent	1	0.4
Sub17	good	good	coherent	2	0.24
Sub17	good	good	coherent	3	0.02
Sub17	good	good	incoherent	1	0.11
Sub17	good	good	incoherent	2	0.17
Sub17	good	good	incoherent	3	0.22
Sub17	good	poor	coherent	1	0.04
Sub17	good	poor	coherent	2	-0.01
Sub17	good	poor	coherent	3	0.24
Sub17	good	poor	incoherent	1	0.14
Sub17	good	poor	incoherent	2	0.12
Sub17	good	poor	incoherent	3	0.37
Sub17	poor	good	coherent	1	0.27
Sub17	poor	good	coherent	2	0.25
Sub17	poor	good	coherent	3	-0.02
Sub17	poor	good	incoherent	1	0.42
Sub17	poor	good	incoherent	2	0.35
Sub17	poor	good	incoherent	3	0.03
Sub17	poor	poor	coherent	1	0.18
Sub17	poor	poor	coherent	2	0.34
Sub17	poor	poor	coherent	3	0
Sub17	poor	poor	incoherent	1	0.35
Sub17	poor	poor	incoherent	2	0.06
Sub17	poor	poor	incoherent	3	0.32
Sub18	good	good	coherent	1	0.21
Sub18	good	good	coherent	2	0.09
Sub18	good	good	coherent	3	-0.01
Sub18	good	good	incoherent	1	-0.07
Sub18	good	good	incoherent	2	-0.02
Sub18	good	good	incoherent	3	0.16
Sub18	good	poor	coherent	1	0.37
Sub18	good	poor	coherent	2	0.21
Sub18	good	poor	coherent	3	0.22
Sub18	good	poor	incoherent	1	-0.03
Sub18	good	poor	incoherent	2	0.04
Sub18	good	poor	incoherent	3	0.02
Sub18	poor	good	coherent	1	-0.11
Sub18	poor	good	coherent	2	0.1
Sub18	poor	good	coherent	3	0.17
Sub18	poor	good	incoherent	1	-0.04
Sub18	poor	good	incoherent	2	0.08
Sub18	poor	good	incoherent	3	0.34
Sub18	poor	poor	coherent	1	0.21
Sub18	poor	poor	coherent	2	0.13
Sub18	poor	poor	coherent	3	0.13
Sub18	poor	poor	incoherent	1	0.31
Sub18	poor	poor	incoherent	2	-0.21
Sub18	poor	poor	incoherent	3	0.08
Sub19	good	good	coherent	1	0.24
Sub19	good	good	coherent	2	0.21
Sub19	good	good	coherent	3	0.38
Sub19	good	good	incoherent	1	0.06
Sub19	good	good	incoherent	2	0.23
Sub19	good	good	incoherent	3	0.33
Sub19	good	poor	coherent	1	0.19
Sub19	good	poor	coherent	2	0.13
Sub19	good	poor	coherent	3	0.1
Sub19	good	poor	incoherent	1	-0.01
Sub19	good	poor	incoherent	2	0.12
Sub19	good	poor	incoherent	3	0.22
Sub19	poor	good	coherent	1	0.27
Sub19	poor	good	coherent	2	-0.02
Sub19	poor	good	coherent	3	0.14
Sub19	poor	good	incoherent	1	-0.02
Sub19	poor	good	incoherent	2	0.16
Sub19	poor	good	incoherent	3	0.02
Sub19	poor	poor	coherent	1	0.15
Sub19	poor	poor	coherent	2	0.14
Sub19	poor	poor	coherent	3	0.13
Sub19	poor	poor	incoherent	1	0.03
Sub19	poor	poor	incoherent	2	0.11
Sub19	poor	poor	incoherent	3	-0.06
