# Supplementary material for: Attention to audiovisual speech shapes neural processing through feedback-feedforward loops between different nodes of the speech network
Source: PLoS Biol. 2024 Mar 11;22(3):e3002534. doi: 10.1371/journal.pbio.3002534 (PMC10957087; doi:10.1371/journal.pbio.3002534)
Supplement: S3 Data — We used the IBM 18 SPSS Statistics 25 (IBM SPSS, Armonk, New York, USA), UNIANOVA method, and EMMEANS to derive cell means and error terms. In S2 Fig (left), the dependent variable was Mean_performance_percent and factors were Coherence, Auditory_quality, and Visual_quality. In S2 Fig (middle), the dependent variable was Mean_performance_percent and factors were Coherence, Auditory_quality, and Visual_quality. In S2 Fig (left), the dependent variable was Mean_performance_percent and factors were line. (XLSX) [file pbio.3002534.s005.xlsx]

## Sheet: S2_fig (left)
Subject	Coherence	Auditory_quality	Visual_Quality	Run	Mean_performance_percent
1	incoherent	poor	poor	run1	85.7143
1	incoherent	poor	good	run1	85.7143
1	incoherent	good	poor	run1	85.7143
1	incoherent	good	good	run1	100
1	coherent	poor	poor	run1	28.5714
1	coherent	poor	good	run1	71.4286
1	coherent	good	poor	run1	85.7143
1	coherent	good	good	run1	100
1	incoherent	poor	poor	run2	85.7143
1	incoherent	poor	good	run2	71.4286
1	incoherent	good	poor	run2	71.4286
1	incoherent	good	good	run2	100
1	coherent	poor	poor	run2	85.7143
1	coherent	poor	good	run2	71.4286
1	coherent	good	poor	run2	85.7143
1	coherent	good	good	run2	85.7143
1	incoherent	poor	poor	run3	71.4286
1	incoherent	poor	good	run3	100
1	incoherent	good	poor	run3	85.7143
1	incoherent	good	good	run3	100
1	coherent	poor	poor	run3	71.4286
1	coherent	poor	good	run3	100
1	coherent	good	poor	run3	85.7143
1	coherent	good	good	run3	71.4286
2	incoherent	poor	poor	run1	85.7143
2	incoherent	poor	good	run1	71.4286
2	incoherent	good	poor	run1	100
2	incoherent	good	good	run1	100
2	coherent	poor	poor	run1	14.2857
2	coherent	poor	good	run1	85.7143
2	coherent	good	poor	run1	100
2	coherent	good	good	run1	100
2	incoherent	poor	poor	run2	71.4286
2	incoherent	poor	good	run2	85.7143
2	incoherent	good	poor	run2	85.7143
2	incoherent	good	good	run2	100
2	coherent	poor	poor	run2	85.7143
2	coherent	poor	good	run2	85.7143
2	coherent	good	poor	run2	85.7143
2	coherent	good	good	run2	100
2	incoherent	poor	poor	run3	100
2	incoherent	poor	good	run3	71.4286
2	incoherent	good	poor	run3	100
2	incoherent	good	good	run3	100
2	coherent	poor	poor	run3	71.4286
2	coherent	poor	good	run3	100
2	coherent	good	poor	run3	85.7143
2	coherent	good	good	run3	85.7143
3	incoherent	poor	poor	run1	85.7143
3	incoherent	poor	good	run1	100
3	incoherent	good	poor	run1	100
3	incoherent	good	good	run1	100
3	coherent	poor	poor	run1	42.8571
3	coherent	poor	good	run1	85.7143
3	coherent	good	poor	run1	57.1429
3	coherent	good	good	run1	57.1429
3	incoherent	poor	poor	run2	100
3	incoherent	poor	good	run2	85.7143
3	incoherent	good	poor	run2	100
3	incoherent	good	good	run2	100
3	coherent	poor	poor	run2	71.4286
3	coherent	poor	good	run2	71.4286
3	coherent	good	poor	run2	42.8571
3	coherent	good	good	run2	100
3	incoherent	poor	poor	run3	57.1429
3	incoherent	poor	good	run3	100
3	incoherent	good	poor	run3	85.7143
3	incoherent	good	good	run3	71.4286
3	coherent	poor	poor	run3	85.7143
3	coherent	poor	good	run3	85.7143
3	coherent	good	poor	run3	85.7143
3	coherent	good	good	run3	100
4	incoherent	poor	poor	run1	85.7143
4	incoherent	poor	good	run1	85.7143
4	incoherent	good	poor	run1	71.4286
4	incoherent	good	good	run1	100
4	coherent	poor	poor	run1	57.1429
4	coherent	poor	good	run1	71.4286
4	coherent	good	poor	run1	42.8571
4	coherent	good	good	run1	71.4286
4	incoherent	poor	poor	run2	85.7143
4	incoherent	poor	good	run2	100
4	incoherent	good	poor	run2	85.7143
4	incoherent	good	good	run2	57.1429
4	coherent	poor	poor	run2	71.4286
4	coherent	poor	good	run2	57.1429
4	coherent	good	poor	run2	42.8571
4	coherent	good	good	run2	85.7143
4	incoherent	poor	poor	run3	57.1429
4	incoherent	poor	good	run3	100
4	incoherent	good	poor	run3	85.7143
4	incoherent	good	good	run3	100
4	coherent	poor	poor	run3	42.8571
4	coherent	poor	good	run3	85.7143
4	coherent	good	poor	run3	71.4286
4	coherent	good	good	run3	85.7143
5	incoherent	poor	poor	run1	42.8571
5	incoherent	poor	good	run1	100
5	incoherent	good	poor	run1	100
5	incoherent	good	good	run1	100
5	coherent	poor	poor	run1	42.8571
5	coherent	poor	good	run1	71.4286
5	coherent	good	poor	run1	57.1429
5	coherent	good	good	run1	100
5	incoherent	poor	poor	run2	100
5	incoherent	poor	good	run2	85.7143
5	incoherent	good	poor	run2	71.4286
5	incoherent	good	good	run2	100
5	coherent	poor	poor	run2	42.8571
5	coherent	poor	good	run2	71.4286
5	coherent	good	poor	run2	42.8571
5	coherent	good	good	run2	85.7143
5	incoherent	poor	poor	run3	85.7143
5	incoherent	poor	good	run3	85.7143
5	incoherent	good	poor	run3	85.7143
5	incoherent	good	good	run3	100
5	coherent	poor	poor	run3	28.5714
5	coherent	poor	good	run3	71.4286
5	coherent	good	poor	run3	71.4286
5	coherent	good	good	run3	71.4286
6	incoherent	poor	poor	run1	42.8571
6	incoherent	poor	good	run1	100
6	incoherent	good	poor	run1	100
6	incoherent	good	good	run1	100
6	coherent	poor	poor	run1	71.4286
6	coherent	poor	good	run1	85.7143
6	coherent	good	poor	run1	85.7143
6	coherent	good	good	run1	71.4286
6	incoherent	poor	poor	run2	85.7143
6	incoherent	poor	good	run2	100
6	incoherent	good	poor	run2	100
6	incoherent	good	good	run2	100
6	coherent	poor	poor	run2	57.1429
6	coherent	poor	good	run2	57.1429
6	coherent	good	poor	run2	42.8571
6	coherent	good	good	run2	71.4286
6	incoherent	poor	poor	run3	71.4286
6	incoherent	poor	good	run3	85.7143
6	incoherent	good	poor	run3	100
6	incoherent	good	good	run3	85.7143
6	coherent	poor	poor	run3	57.1429
6	coherent	poor	good	run3	57.1429
6	coherent	good	poor	run3	85.7143
6	coherent	good	good	run3	71.4286
7	incoherent	poor	poor	run1	14.2857
7	incoherent	poor	good	run1	85.7143
7	incoherent	good	poor	run1	57.1429
7	incoherent	good	good	run1	71.4286
7	coherent	poor	poor	run1	85.7143
7	coherent	poor	good	run1	57.1429
7	coherent	good	poor	run1	100
7	coherent	good	good	run1	71.4286
7	incoherent	poor	poor	run2	42.8571
7	incoherent	poor	good	run2	57.1429
7	incoherent	good	poor	run2	85.7143
7	incoherent	good	good	run2	85.7143
7	coherent	poor	poor	run2	42.8571
7	coherent	poor	good	run2	42.8571
7	coherent	good	poor	run2	42.8571
7	coherent	good	good	run2	57.1429
7	incoherent	poor	poor	run3	71.4286
7	incoherent	poor	good	run3	71.4286
7	incoherent	good	poor	run3	85.7143
7	incoherent	good	good	run3	42.8571
7	coherent	poor	poor	run3	57.1429
7	coherent	poor	good	run3	57.1429
7	coherent	good	poor	run3	28.5714
7	coherent	good	good	run3	71.4286
8	incoherent	poor	poor	run1	57.1429
8	incoherent	poor	good	run1	57.1429
8	incoherent	good	poor	run1	85.7143
8	incoherent	good	good	run1	100
8	coherent	poor	poor	run1	14.2857
8	coherent	poor	good	run1	71.4286
8	coherent	good	poor	run1	71.4286
8	coherent	good	good	run1	85.7143
8	incoherent	poor	poor	run2	100
8	incoherent	poor	good	run2	85.7143
8	incoherent	good	poor	run2	100
8	incoherent	good	good	run2	100
8	coherent	poor	poor	run2	85.7143
8	coherent	poor	good	run2	57.1429
8	coherent	good	poor	run2	71.4286
8	coherent	good	good	run2	85.7143
8	incoherent	poor	poor	run3	42.8571
8	incoherent	poor	good	run3	100
8	incoherent	good	poor	run3	100
8	incoherent	good	good	run3	85.7143
8	coherent	poor	poor	run3	100
8	coherent	poor	good	run3	85.7143
8	coherent	good	poor	run3	57.1429
8	coherent	good	good	run3	71.4286
9	incoherent	poor	poor	run1	42.8571
9	incoherent	poor	good	run1	100
9	incoherent	good	poor	run1	100
9	incoherent	good	good	run1	100
9	coherent	poor	poor	run1	57.1429
9	coherent	poor	good	run1	85.7143
9	coherent	good	poor	run1	71.4286
9	coherent	good	good	run1	85.7143
9	incoherent	poor	poor	run2	57.1429
9	incoherent	poor	good	run2	71.4286
9	incoherent	good	poor	run2	57.1429
9	incoherent	good	good	run2	85.7143
9	coherent	poor	poor	run2	57.1429
9	coherent	poor	good	run2	57.1429
9	coherent	good	poor	run2	28.5714
9	coherent	good	good	run2	100
9	incoherent	poor	poor	run3	71.4286
9	incoherent	poor	good	run3	100
9	incoherent	good	poor	run3	100
9	incoherent	good	good	run3	71.4286
9	coherent	poor	poor	run3	28.5714
9	coherent	poor	good	run3	85.7143
9	coherent	good	poor	run3	71.4286
9	coherent	good	good	run3	100
10	incoherent	poor	poor	run1	85.7143
10	incoherent	poor	good	run1	100
10	incoherent	good	poor	run1	100
10	incoherent	good	good	run1	71.4286
10	coherent	poor	poor	run1	42.8571
10	coherent	poor	good	run1	71.4286
10	coherent	good	poor	run1	71.4286
10	coherent	good	good	run1	85.7143
10	incoherent	poor	poor	run2	100
10	incoherent	poor	good	run2	100
10	incoherent	good	poor	run2	100
10	incoherent	good	good	run2	100
10	coherent	poor	poor	run2	71.4286
10	coherent	poor	good	run2	71.4286
10	coherent	good	poor	run2	85.7143
10	coherent	good	good	run2	71.4286
10	incoherent	poor	poor	run3	85.7143
10	incoherent	poor	good	run3	85.7143
10	incoherent	good	poor	run3	85.7143
10	incoherent	good	good	run3	71.4286
10	coherent	poor	poor	run3	71.4286
10	coherent	poor	good	run3	57.1429
10	coherent	good	poor	run3	57.1429
10	coherent	good	good	run3	100
11	incoherent	poor	poor	run1	85.7143
11	incoherent	poor	good	run1	14.2857
11	incoherent	good	poor	run1	71.4286
11	incoherent	good	good	run1	100
11	coherent	poor	poor	run1	57.1429
11	coherent	poor	good	run1	57.1429
11	coherent	good	poor	run1	42.8571
11	coherent	good	good	run1	100
11	incoherent	poor	poor	run2	71.4286
11	incoherent	poor	good	run2	71.4286
11	incoherent	good	poor	run2	100
11	incoherent	good	good	run2	100
11	coherent	poor	poor	run2	42.8571
11	coherent	poor	good	run2	57.1429
11	coherent	good	poor	run2	57.1429
11	coherent	good	good	run2	85.7143
11	incoherent	poor	poor	run3	85.7143
11	incoherent	poor	good	run3	100
11	incoherent	good	poor	run3	100
11	incoherent	good	good	run3	71.4286
11	coherent	poor	poor	run3	57.1429
11	coherent	poor	good	run3	71.4286
11	coherent	good	poor	run3	85.7143
11	coherent	good	good	run3	71.4286
12	incoherent	poor	poor	run1	57.1429
12	incoherent	poor	good	run1	57.1429
12	incoherent	good	poor	run1	57.1429
12	incoherent	good	good	run1	100
12	coherent	poor	poor	run1	42.8571
12	coherent	poor	good	run1	42.8571
12	coherent	good	poor	run1	57.1429
12	coherent	good	good	run1	57.1429
12	incoherent	poor	poor	run2	57.1429
12	incoherent	poor	good	run2	85.7143
12	incoherent	good	poor	run2	100
12	incoherent	good	good	run2	100
12	coherent	poor	poor	run2	42.8571
12	coherent	poor	good	run2	28.5714
12	coherent	good	poor	run2	85.7143
12	coherent	good	good	run2	28.5714
12	incoherent	poor	poor	run3	85.7143
12	incoherent	poor	good	run3	71.4286
12	incoherent	good	poor	run3	71.4286
12	incoherent	good	good	run3	100
12	coherent	poor	poor	run3	57.1429
12	coherent	poor	good	run3	42.8571
12	coherent	good	poor	run3	85.7143
12	coherent	good	good	run3	28.5714
13	incoherent	poor	poor	run1	42.8571
13	incoherent	poor	good	run1	85.7143
13	incoherent	good	poor	run1	100
13	incoherent	good	good	run1	85.7143
13	coherent	poor	poor	run1	57.1429
13	coherent	poor	good	run1	85.7143
13	coherent	good	poor	run1	71.4286
13	coherent	good	good	run1	85.7143
13	incoherent	poor	poor	run2	71.4286
13	incoherent	poor	good	run2	85.7143
13	incoherent	good	poor	run2	100
13	incoherent	good	good	run2	85.7143
13	coherent	poor	poor	run2	57.1429
13	coherent	poor	good	run2	85.7143
13	coherent	good	poor	run2	71.4286
13	coherent	good	good	run2	85.7143
13	incoherent	poor	poor	run3	57.1429
13	incoherent	poor	good	run3	85.7143
13	incoherent	good	poor	run3	57.1429
13	incoherent	good	good	run3	100
13	coherent	poor	poor	run3	28.5714
13	coherent	poor	good	run3	57.1429
13	coherent	good	poor	run3	57.1429
13	coherent	good	good	run3	71.4286
14	incoherent	poor	poor	run1	71.4286
14	incoherent	poor	good	run1	100
14	incoherent	good	poor	run1	85.7143
14	incoherent	good	good	run1	71.4286
14	coherent	poor	poor	run1	57.1429
14	coherent	poor	good	run1	71.4286
14	coherent	good	poor	run1	42.8571
14	coherent	good	good	run1	71.4286
14	incoherent	poor	poor	run2	100
14	incoherent	poor	good	run2	100
14	incoherent	good	poor	run2	100
14	incoherent	good	good	run2	85.7143
14	coherent	poor	poor	run2	71.4286
14	coherent	poor	good	run2	42.8571
14	coherent	good	poor	run2	85.7143
14	coherent	good	good	run2	100
14	incoherent	poor	poor	run3	57.1429
14	incoherent	poor	good	run3	85.7143
14	incoherent	good	poor	run3	85.7143
14	incoherent	good	good	run3	71.4286
14	coherent	poor	poor	run3	57.1429
14	coherent	poor	good	run3	57.1429
14	coherent	good	poor	run3	57.1429
14	coherent	good	good	run3	85.7143
15	incoherent	poor	poor	run1	85.7143
15	incoherent	poor	good	run1	100
15	incoherent	good	poor	run1	85.7143
15	incoherent	good	good	run1	100
15	coherent	poor	poor	run1	85.7143
15	coherent	poor	good	run1	57.1429
15	coherent	good	poor	run1	85.7143
15	coherent	good	good	run1	100
15	incoherent	poor	poor	run2	100
15	incoherent	poor	good	run2	100
15	incoherent	good	poor	run2	85.7143
15	incoherent	good	good	run2	100
15	coherent	poor	poor	run2	71.4286
15	coherent	poor	good	run2	85.7143
15	coherent	good	poor	run2	71.4286
15	coherent	good	good	run2	85.7143
15	incoherent	poor	poor	run3	57.1429
15	incoherent	poor	good	run3	100
15	incoherent	good	poor	run3	100
15	incoherent	good	good	run3	100
15	coherent	poor	poor	run3	57.1429
15	coherent	poor	good	run3	100
15	coherent	good	poor	run3	85.7143
15	coherent	good	good	run3	100
16	incoherent	poor	poor	run1	71.4286
16	incoherent	poor	good	run1	85.7143
16	incoherent	good	poor	run1	85.7143
16	incoherent	good	good	run1	85.7143
16	coherent	poor	poor	run1	28.5714
16	coherent	poor	good	run1	57.1429
16	coherent	good	poor	run1	42.8571
16	coherent	good	good	run1	42.8571
16	incoherent	poor	poor	run2	85.7143
16	incoherent	poor	good	run2	100
16	incoherent	good	poor	run2	100
16	incoherent	good	good	run2	100
16	coherent	poor	poor	run2	85.7143
16	coherent	poor	good	run2	57.1429
16	coherent	good	poor	run2	42.8571
16	coherent	good	good	run2	85.7143
16	incoherent	poor	poor	run3	57.1429
16	incoherent	poor	good	run3	71.4286
16	incoherent	good	poor	run3	100
16	incoherent	good	good	run3	85.7143
16	coherent	poor	poor	run3	57.1429
16	coherent	poor	good	run3	85.7143
16	coherent	good	poor	run3	42.8571
16	coherent	good	good	run3	85.7143
17	incoherent	poor	poor	run1	85.7143
17	incoherent	poor	good	run1	100
17	incoherent	good	poor	run1	85.7143
17	incoherent	good	good	run1	85.7143
17	coherent	poor	poor	run1	85.7143
17	coherent	poor	good	run1	71.4286
17	coherent	good	poor	run1	42.8571
17	coherent	good	good	run1	100
17	incoherent	poor	poor	run2	71.4286
17	incoherent	poor	good	run2	100
17	incoherent	good	poor	run2	85.7143
17	incoherent	good	good	run2	85.7143
17	coherent	poor	poor	run2	57.1429
17	coherent	poor	good	run2	71.4286
17	coherent	good	poor	run2	42.8571
17	coherent	good	good	run2	85.7143
17	incoherent	poor	poor	run3	57.1429
17	incoherent	poor	good	run3	100
17	incoherent	good	poor	run3	85.7143
17	incoherent	good	good	run3	100
17	coherent	poor	poor	run3	42.8571
17	coherent	poor	good	run3	100
17	coherent	good	poor	run3	85.7143
17	coherent	good	good	run3	71.4286
18	incoherent	poor	poor	run1	71.4286
18	incoherent	poor	good	run1	100
18	incoherent	good	poor	run1	85.7143
18	incoherent	good	good	run1	42.8571
18	coherent	poor	poor	run1	57.1429
18	coherent	poor	good	run1	57.1429
18	coherent	good	poor	run1	71.4286
18	coherent	good	good	run1	71.4286
18	incoherent	poor	poor	run2	71.4286
18	incoherent	poor	good	run2	71.4286
18	incoherent	good	poor	run2	85.7143
18	incoherent	good	good	run2	71.4286
18	coherent	poor	poor	run2	28.5714
18	coherent	poor	good	run2	57.1429
18	coherent	good	poor	run2	28.5714
18	coherent	good	good	run2	85.7143
18	incoherent	poor	poor	run3	85.7143
18	incoherent	poor	good	run3	71.4286
18	incoherent	good	poor	run3	85.7143
18	incoherent	good	good	run3	100
18	coherent	poor	poor	run3	71.4286
18	coherent	poor	good	run3	42.8571
18	coherent	good	poor	run3	57.1429
18	coherent	good	good	run3	85.7143
19	incoherent	poor	poor	run1	85.7143
19	incoherent	poor	good	run1	100
19	incoherent	good	poor	run1	71.4286
19	incoherent	good	good	run1	57.1429
19	coherent	poor	poor	run1	71.4286
19	coherent	poor	good	run1	85.7143
19	coherent	good	poor	run1	57.1429
19	coherent	good	good	run1	85.7143
19	incoherent	poor	poor	run2	100
19	incoherent	poor	good	run2	100
19	incoherent	good	poor	run2	100
19	incoherent	good	good	run2	100
19	coherent	poor	poor	run2	57.1429
19	coherent	poor	good	run2	71.4286
19	coherent	good	poor	run2	85.7143
19	coherent	good	good	run2	57.1429
19	incoherent	poor	poor	run3	100
19	incoherent	poor	good	run3	71.4286
19	incoherent	good	poor	run3	57.1429
19	incoherent	good	good	run3	71.4286
19	coherent	poor	poor	run3	85.7143
19	coherent	poor	good	run3	71.4286
19	coherent	good	poor	run3	71.4286
19	coherent	good	good	run3	71.4286

## Sheet: S2_fig (middle)
Subject	Coherence	Auditory_quality	Visual_Quality	Run	Subject	Mean_performance_percent
1	incoherent	poor	poor	run1	1	100.00
1	incoherent	poor	good	run1	1	100.00
1	incoherent	good	poor	run1	1	100.00
1	incoherent	good	good	run1	1	100.00
1	coherent	poor	poor	run1	1	100.00
1	coherent	poor	good	run1	1	100.00
1	coherent	good	poor	run1	1	100.00
1	coherent	good	good	run1	1	100.00
1	incoherent	poor	poor	run2	1	100.00
1	incoherent	poor	good	run2	1	100.00
1	incoherent	good	poor	run2	1	100.00
1	incoherent	good	good	run2	1	100.00
1	coherent	poor	poor	run2	1	100.00
1	coherent	poor	good	run2	1	100.00
1	coherent	good	poor	run2	1	100.00
1	coherent	good	good	run2	1	100.00
1	incoherent	poor	poor	run3	1	100.00
1	incoherent	poor	good	run3	1	100.00
1	incoherent	good	poor	run3	1	71.43
1	incoherent	good	good	run3	1	100.00
1	coherent	poor	poor	run3	1	100.00
1	coherent	poor	good	run3	1	100.00
1	coherent	good	poor	run3	1	100.00
1	coherent	good	good	run3	1	100.00
2	incoherent	poor	poor	run1	2	100.00
2	incoherent	poor	good	run1	2	100.00
2	incoherent	good	poor	run1	2	71.43
2	incoherent	good	good	run1	2	100.00
2	coherent	poor	poor	run1	2	100.00
2	coherent	poor	good	run1	2	100.00
2	coherent	good	poor	run1	2	100.00
2	coherent	good	good	run1	2	100.00
2	incoherent	poor	poor	run2	2	100.00
2	incoherent	poor	good	run2	2	100.00
2	incoherent	good	poor	run2	2	100.00
2	incoherent	good	good	run2	2	100.00
2	coherent	poor	poor	run2	2	100.00
2	coherent	poor	good	run2	2	100.00
2	coherent	good	poor	run2	2	100.00
2	coherent	good	good	run2	2	100.00
2	incoherent	poor	poor	run3	2	100.00
2	incoherent	poor	good	run3	2	100.00
2	incoherent	good	poor	run3	2	100.00
2	incoherent	good	good	run3	2	100.00
2	coherent	poor	poor	run3	2	100.00
2	coherent	poor	good	run3	2	100.00
2	coherent	good	poor	run3	2	100.00
2	coherent	good	good	run3	2	100.00
3	incoherent	poor	poor	run1	3	100.00
3	incoherent	poor	good	run1	3	100.00
3	incoherent	good	poor	run1	3	100.00
3	incoherent	good	good	run1	3	100.00
3	coherent	poor	poor	run1	3	71.43
3	coherent	poor	good	run1	3	100.00
3	coherent	good	poor	run1	3	100.00
3	coherent	good	good	run1	3	100.00
3	incoherent	poor	poor	run2	3	100.00
3	incoherent	poor	good	run2	3	100.00
3	incoherent	good	poor	run2	3	100.00
3	incoherent	good	good	run2	3	85.71
3	coherent	poor	poor	run2	3	100.00
3	coherent	poor	good	run2	3	100.00
3	coherent	good	poor	run2	3	100.00
3	coherent	good	good	run2	3	100.00
3	incoherent	poor	poor	run3	3	100.00
3	incoherent	poor	good	run3	3	100.00
3	incoherent	good	poor	run3	3	100.00
3	incoherent	good	good	run3	3	100.00
3	coherent	poor	poor	run3	3	100.00
3	coherent	poor	good	run3	3	100.00
3	coherent	good	poor	run3	3	100.00
3	coherent	good	good	run3	3	100.00
4	incoherent	poor	poor	run1	4	100.00
4	incoherent	poor	good	run1	4	100.00
4	incoherent	good	poor	run1	4	100.00
4	incoherent	good	good	run1	4	100.00
4	coherent	poor	poor	run1	4	100.00
4	coherent	poor	good	run1	4	100.00
4	coherent	good	poor	run1	4	100.00
4	coherent	good	good	run1	4	100.00
4	incoherent	poor	poor	run2	4	71.43
4	incoherent	poor	good	run2	4	100.00
4	incoherent	good	poor	run2	4	100.00
4	incoherent	good	good	run2	4	100.00
4	coherent	poor	poor	run2	4	100.00
4	coherent	poor	good	run2	4	100.00
4	coherent	good	poor	run2	4	100.00
4	coherent	good	good	run2	4	100.00
4	incoherent	poor	poor	run3	4	100.00
4	incoherent	poor	good	run3	4	100.00
4	incoherent	good	poor	run3	4	100.00
4	incoherent	good	good	run3	4	100.00
4	coherent	poor	poor	run3	4	100.00
4	coherent	poor	good	run3	4	100.00
4	coherent	good	poor	run3	4	100.00
4	coherent	good	good	run3	4	100.00
5	incoherent	poor	poor	run1	5	71.43
5	incoherent	poor	good	run1	5	100.00
5	incoherent	good	poor	run1	5	100.00
5	incoherent	good	good	run1	5	71.43
5	coherent	poor	poor	run1	5	71.43
5	coherent	poor	good	run1	5	71.43
5	coherent	good	poor	run1	5	100.00
5	coherent	good	good	run1	5	71.43
5	incoherent	poor	poor	run2	5	100.00
5	incoherent	poor	good	run2	5	100.00
5	incoherent	good	poor	run2	5	100.00
5	incoherent	good	good	run2	5	71.43
5	coherent	poor	poor	run2	5	71.43
5	coherent	poor	good	run2	5	100.00
5	coherent	good	poor	run2	5	71.43
5	coherent	good	good	run2	5	100.00
5	incoherent	poor	poor	run3	5	100.00
5	incoherent	poor	good	run3	5	71.43
5	incoherent	good	poor	run3	5	71.43
5	incoherent	good	good	run3	5	100.00
5	coherent	poor	poor	run3	5	71.43
5	coherent	poor	good	run3	5	100.00
5	coherent	good	poor	run3	5	100.00
5	coherent	good	good	run3	5	100.00
6	incoherent	poor	poor	run1	6	100.00
6	incoherent	poor	good	run1	6	100.00
6	incoherent	good	poor	run1	6	100.00
6	incoherent	good	good	run1	6	100.00
6	coherent	poor	poor	run1	6	100.00
6	coherent	poor	good	run1	6	85.71
6	coherent	good	poor	run1	6	100.00
6	coherent	good	good	run1	6	100.00
6	incoherent	poor	poor	run2	6	100.00
6	incoherent	poor	good	run2	6	100.00
6	incoherent	good	poor	run2	6	100.00
6	incoherent	good	good	run2	6	100.00
6	coherent	poor	poor	run2	6	100.00
6	coherent	poor	good	run2	6	100.00
6	coherent	good	poor	run2	6	100.00
6	coherent	good	good	run2	6	100.00
6	incoherent	poor	poor	run3	6	100.00
6	incoherent	poor	good	run3	6	100.00
6	incoherent	good	poor	run3	6	100.00
6	incoherent	good	good	run3	6	57.14
6	coherent	poor	poor	run3	6	100.00
6	coherent	poor	good	run3	6	100.00
6	coherent	good	poor	run3	6	100.00
6	coherent	good	good	run3	6	100.00
7	incoherent	poor	poor	run1	7	100.00
7	incoherent	poor	good	run1	7	100.00
7	incoherent	good	poor	run1	7	100.00
7	incoherent	good	good	run1	7	100.00
7	coherent	poor	poor	run1	7	100.00
7	coherent	poor	good	run1	7	100.00
7	coherent	good	poor	run1	7	100.00
7	coherent	good	good	run1	7	100.00
7	incoherent	poor	poor	run2	7	100.00
7	incoherent	poor	good	run2	7	100.00
7	incoherent	good	poor	run2	7	100.00
7	incoherent	good	good	run2	7	100.00
7	coherent	poor	poor	run2	7	100.00
7	coherent	poor	good	run2	7	100.00
7	coherent	good	poor	run2	7	100.00
7	coherent	good	good	run2	7	100.00
7	incoherent	poor	poor	run3	7	100.00
7	incoherent	poor	good	run3	7	71.43
7	incoherent	good	poor	run3	7	71.43
7	incoherent	good	good	run3	7	100.00
7	coherent	poor	poor	run3	7	71.43
7	coherent	poor	good	run3	7	100.00
7	coherent	good	poor	run3	7	71.43
7	coherent	good	good	run3	7	100.00
8	incoherent	poor	poor	run1	8	100.00
8	incoherent	poor	good	run1	8	100.00
8	incoherent	good	poor	run1	8	100.00
8	incoherent	good	good	run1	8	100.00
8	coherent	poor	poor	run1	8	100.00
8	coherent	poor	good	run1	8	100.00
8	coherent	good	poor	run1	8	100.00
8	coherent	good	good	run1	8	100.00
8	incoherent	poor	poor	run2	8	100.00
8	incoherent	poor	good	run2	8	100.00
8	incoherent	good	poor	run2	8	100.00
8	incoherent	good	good	run2	8	100.00
8	coherent	poor	poor	run2	8	100.00
8	coherent	poor	good	run2	8	100.00
8	coherent	good	poor	run2	8	100.00
8	coherent	good	good	run2	8	100.00
8	incoherent	poor	poor	run3	8	100.00
8	incoherent	poor	good	run3	8	100.00
8	incoherent	good	poor	run3	8	100.00
8	incoherent	good	good	run3	8	100.00
8	coherent	poor	poor	run3	8	100.00
8	coherent	poor	good	run3	8	100.00
8	coherent	good	poor	run3	8	85.71
8	coherent	good	good	run3	8	100.00
9	incoherent	poor	poor	run1	9	100.00
9	incoherent	poor	good	run1	9	100.00
9	incoherent	good	poor	run1	9	100.00
9	incoherent	good	good	run1	9	71.43
9	coherent	poor	poor	run1	9	100.00
9	coherent	poor	good	run1	9	100.00
9	coherent	good	poor	run1	9	71.43
9	coherent	good	good	run1	9	100.00
9	incoherent	poor	poor	run2	9	100.00
9	incoherent	poor	good	run2	9	100.00
9	incoherent	good	poor	run2	9	100.00
9	incoherent	good	good	run2	9	100.00
9	coherent	poor	poor	run2	9	100.00
9	coherent	poor	good	run2	9	100.00
9	coherent	good	poor	run2	9	100.00
9	coherent	good	good	run2	9	100.00
9	incoherent	poor	poor	run3	9	100.00
9	incoherent	poor	good	run3	9	85.71
9	incoherent	good	poor	run3	9	100.00
9	incoherent	good	good	run3	9	100.00
9	coherent	poor	poor	run3	9	100.00
9	coherent	poor	good	run3	9	100.00
9	coherent	good	poor	run3	9	100.00
9	coherent	good	good	run3	9	100.00
10	incoherent	poor	poor	run1	10	100.00
10	incoherent	poor	good	run1	10	100.00
10	incoherent	good	poor	run1	10	100.00
10	incoherent	good	good	run1	10	100.00
10	coherent	poor	poor	run1	10	100.00
10	coherent	poor	good	run1	10	100.00
10	coherent	good	poor	run1	10	100.00
10	coherent	good	good	run1	10	100.00
10	incoherent	poor	poor	run2	10	100.00
10	incoherent	poor	good	run2	10	100.00
10	incoherent	good	poor	run2	10	100.00
10	incoherent	good	good	run2	10	100.00
10	coherent	poor	poor	run2	10	100.00
10	coherent	poor	good	run2	10	100.00
10	coherent	good	poor	run2	10	100.00
10	coherent	good	good	run2	10	100.00
10	incoherent	poor	poor	run3	10	100.00
10	incoherent	poor	good	run3	10	100.00
10	incoherent	good	poor	run3	10	100.00
10	incoherent	good	good	run3	10	100.00
10	coherent	poor	poor	run3	10	100.00
10	coherent	poor	good	run3	10	100.00
10	coherent	good	poor	run3	10	100.00
10	coherent	good	good	run3	10	100.00
11	incoherent	poor	poor	run1	11	100.00
11	incoherent	poor	good	run1	11	100.00
11	incoherent	good	poor	run1	11	100.00
11	incoherent	good	good	run1	11	100.00
11	coherent	poor	poor	run1	11	100.00
11	coherent	poor	good	run1	11	100.00
11	coherent	good	poor	run1	11	100.00
11	coherent	good	good	run1	11	100.00
11	incoherent	poor	poor	run2	11	71.43
11	incoherent	poor	good	run2	11	100.00
11	incoherent	good	poor	run2	11	100.00
11	incoherent	good	good	run2	11	71.43
11	coherent	poor	poor	run2	11	100.00
11	coherent	poor	good	run2	11	57.14
11	coherent	good	poor	run2	11	100.00
11	coherent	good	good	run2	11	71.43
11	incoherent	poor	poor	run3	11	100.00
11	incoherent	poor	good	run3	11	85.71
11	incoherent	good	poor	run3	11	100.00
11	incoherent	good	good	run3	11	85.71
11	coherent	poor	poor	run3	11	100.00
11	coherent	poor	good	run3	11	100.00
11	coherent	good	poor	run3	11	100.00
11	coherent	good	good	run3	11	100.00
12	incoherent	poor	poor	run1	12	100.00
12	incoherent	poor	good	run1	12	100.00
12	incoherent	good	poor	run1	12	71.43
12	incoherent	good	good	run1	12	100.00
12	coherent	poor	poor	run1	12	100.00
12	coherent	poor	good	run1	12	100.00
12	coherent	good	poor	run1	12	100.00
12	coherent	good	good	run1	12	85.71
12	incoherent	poor	poor	run2	12	100.00
12	incoherent	poor	good	run2	12	100.00
12	incoherent	good	poor	run2	12	100.00
12	incoherent	good	good	run2	12	100.00
12	coherent	poor	poor	run2	12	100.00
12	coherent	poor	good	run2	12	100.00
12	coherent	good	poor	run2	12	100.00
12	coherent	good	good	run2	12	100.00
12	incoherent	poor	poor	run3	12	100.00
12	incoherent	poor	good	run3	12	100.00
12	incoherent	good	poor	run3	12	100.00
12	incoherent	good	good	run3	12	100.00
12	coherent	poor	poor	run3	12	100.00
12	coherent	poor	good	run3	12	100.00
12	coherent	good	poor	run3	12	100.00
12	coherent	good	good	run3	12	71.43
13	incoherent	poor	poor	run1	13	100.00
13	incoherent	poor	good	run1	13	100.00
13	incoherent	good	poor	run1	13	100.00
13	incoherent	good	good	run1	13	100.00
13	coherent	poor	poor	run1	13	100.00
13	coherent	poor	good	run1	13	100.00
13	coherent	good	poor	run1	13	100.00
13	coherent	good	good	run1	13	100.00
13	incoherent	poor	poor	run2	13	71.43
13	incoherent	poor	good	run2	13	100.00
13	incoherent	good	poor	run2	13	100.00
13	incoherent	good	good	run2	13	100.00
13	coherent	poor	poor	run2	13	100.00
13	coherent	poor	good	run2	13	100.00
13	coherent	good	poor	run2	13	100.00
13	coherent	good	good	run2	13	100.00
13	incoherent	poor	poor	run3	13	100.00
13	incoherent	poor	good	run3	13	100.00
13	incoherent	good	poor	run3	13	100.00
13	incoherent	good	good	run3	13	100.00
13	coherent	poor	poor	run3	13	100.00
13	coherent	poor	good	run3	13	100.00
13	coherent	good	poor	run3	13	100.00
13	coherent	good	good	run3	13	100.00
14	incoherent	poor	poor	run1	14	100.00
14	incoherent	poor	good	run1	14	100.00
14	incoherent	good	poor	run1	14	71.43
14	incoherent	good	good	run1	14	100.00
14	coherent	poor	poor	run1	14	100.00
14	coherent	poor	good	run1	14	100.00
14	coherent	good	poor	run1	14	100.00
14	coherent	good	good	run1	14	100.00
14	incoherent	poor	poor	run2	14	85.71
14	incoherent	poor	good	run2	14	85.71
14	incoherent	good	poor	run2	14	100.00
14	incoherent	good	good	run2	14	100.00
14	coherent	poor	poor	run2	14	100.00
14	coherent	poor	good	run2	14	71.43
14	coherent	good	poor	run2	14	85.71
14	coherent	good	good	run2	14	100.00
14	incoherent	poor	poor	run3	14	100.00
14	incoherent	poor	good	run3	14	100.00
14	incoherent	good	poor	run3	14	100.00
14	incoherent	good	good	run3	14	100.00
14	coherent	poor	poor	run3	14	100.00
14	coherent	poor	good	run3	14	100.00
14	coherent	good	poor	run3	14	100.00
14	coherent	good	good	run3	14	100.00
15	incoherent	poor	poor	run1	15	100.00
15	incoherent	poor	good	run1	15	100.00
15	incoherent	good	poor	run1	15	100.00
15	incoherent	good	good	run1	15	100.00
15	coherent	poor	poor	run1	15	71.43
15	coherent	poor	good	run1	15	100.00
15	coherent	good	poor	run1	15	100.00
15	coherent	good	good	run1	15	100.00
15	incoherent	poor	poor	run2	15	100.00
15	incoherent	poor	good	run2	15	100.00
15	incoherent	good	poor	run2	15	100.00
15	incoherent	good	good	run2	15	100.00
15	coherent	poor	poor	run2	15	100.00
15	coherent	poor	good	run2	15	100.00
15	coherent	good	poor	run2	15	100.00
15	coherent	good	good	run2	15	100.00
15	incoherent	poor	poor	run3	15	100.00
15	incoherent	poor	good	run3	15	100.00
15	incoherent	good	poor	run3	15	100.00
15	incoherent	good	good	run3	15	100.00
15	coherent	poor	poor	run3	15	100.00
15	coherent	poor	good	run3	15	100.00
15	coherent	good	poor	run3	15	100.00
15	coherent	good	good	run3	15	100.00
16	incoherent	poor	poor	run1	16	100.00
16	incoherent	poor	good	run1	16	100.00
16	incoherent	good	poor	run1	16	100.00
16	incoherent	good	good	run1	16	71.43
16	coherent	poor	poor	run1	16	100.00
16	coherent	poor	good	run1	16	100.00
16	coherent	good	poor	run1	16	71.43
16	coherent	good	good	run1	16	100.00
16	incoherent	poor	poor	run2	16	100.00
16	incoherent	poor	good	run2	16	100.00
16	incoherent	good	poor	run2	16	100.00
16	incoherent	good	good	run2	16	100.00
16	coherent	poor	poor	run2	16	100.00
16	coherent	poor	good	run2	16	100.00
16	coherent	good	poor	run2	16	71.43
16	coherent	good	good	run2	16	100.00
16	incoherent	poor	poor	run3	16	100.00
16	incoherent	poor	good	run3	16	100.00
16	incoherent	good	poor	run3	16	100.00
16	incoherent	good	good	run3	16	100.00
16	coherent	poor	poor	run3	16	100.00
16	coherent	poor	good	run3	16	100.00
16	coherent	good	poor	run3	16	100.00
16	coherent	good	good	run3	16	100.00
17	incoherent	poor	poor	run1	17	100.00
17	incoherent	poor	good	run1	17	100.00
17	incoherent	good	poor	run1	17	100.00
17	incoherent	good	good	run1	17	100.00
17	coherent	poor	poor	run1	17	100.00
17	coherent	poor	good	run1	17	100.00
17	coherent	good	poor	run1	17	100.00
17	coherent	good	good	run1	17	100.00
17	incoherent	poor	poor	run2	17	100.00
17	incoherent	poor	good	run2	17	100.00
17	incoherent	good	poor	run2	17	100.00
17	incoherent	good	good	run2	17	100.00
17	coherent	poor	poor	run2	17	100.00
17	coherent	poor	good	run2	17	100.00
17	coherent	good	poor	run2	17	100.00
17	coherent	good	good	run2	17	100.00
17	incoherent	poor	poor	run3	17	100.00
17	incoherent	poor	good	run3	17	100.00
17	incoherent	good	poor	run3	17	100.00
17	incoherent	good	good	run3	17	100.00
17	coherent	poor	poor	run3	17	100.00
17	coherent	poor	good	run3	17	100.00
17	coherent	good	poor	run3	17	100.00
17	coherent	good	good	run3	17	100.00
18	incoherent	poor	poor	run1	18	100.00
18	incoherent	poor	good	run1	18	100.00
18	incoherent	good	poor	run1	18	85.71
18	incoherent	good	good	run1	18	71.43
18	coherent	poor	poor	run1	18	100.00
18	coherent	poor	good	run1	18	100.00
18	coherent	good	poor	run1	18	100.00
18	coherent	good	good	run1	18	100.00
18	incoherent	poor	poor	run2	18	100.00
18	incoherent	poor	good	run2	18	100.00
18	incoherent	good	poor	run2	18	100.00
18	incoherent	good	good	run2	18	57.14
18	coherent	poor	poor	run2	18	100.00
18	coherent	poor	good	run2	18	100.00
18	coherent	good	poor	run2	18	85.71
18	coherent	good	good	run2	18	100.00
18	incoherent	poor	poor	run3	18	100.00
18	incoherent	poor	good	run3	18	100.00
18	incoherent	good	poor	run3	18	85.71
18	incoherent	good	good	run3	18	71.43
18	coherent	poor	poor	run3	18	100.00
18	coherent	poor	good	run3	18	71.43
18	coherent	good	poor	run3	18	100.00
18	coherent	good	good	run3	18	100.00
19	incoherent	poor	poor	run1	19	100.00
19	incoherent	poor	good	run1	19	100.00
19	incoherent	good	poor	run1	19	100.00
19	incoherent	good	good	run1	19	100.00
19	coherent	poor	poor	run1	19	100.00
19	coherent	poor	good	run1	19	100.00
19	coherent	good	poor	run1	19	100.00
19	coherent	good	good	run1	19	100.00
19	incoherent	poor	poor	run2	19	100.00
19	incoherent	poor	good	run2	19	100.00
19	incoherent	good	poor	run2	19	100.00
19	incoherent	good	good	run2	19	71.43
19	coherent	poor	poor	run2	19	100.00
19	coherent	poor	good	run2	19	100.00
19	coherent	good	poor	run2	19	100.00
19	coherent	good	good	run2	19	100.00
19	incoherent	poor	poor	run3	19	100.00
19	incoherent	poor	good	run3	19	100.00
19	incoherent	good	poor	run3	19	100.00
19	incoherent	good	good	run3	19	100.00
19	coherent	poor	poor	run3	19	100.00
19	coherent	poor	good	run3	19	100.00
19	coherent	good	poor	run3	19	100.00
19	coherent	good	good	run3	19	100.00

## Sheet: S2_fig (right)
Subject	Run	Line	Response_mean	Mean_performance_percent
Sub1	1	1	0.75	75
Sub1	1	2	0.875	87.5
Sub1	1	3	0.5	50
Sub1	1	4	0.75	75
Sub1	1	5	0.875	87.5
Sub1	1	6	0.875	87.5
Sub1	1	7	1	100
Sub1	2	1	0.875	87.5
Sub1	2	2	0.875	87.5
Sub1	2	3	0.875	87.5
Sub1	2	4	0.875	87.5
Sub1	2	5	0.75	75
Sub1	2	6	0.875	87.5
Sub1	2	7	0.625	62.5
Sub1	3	1	0.875	87.5
Sub1	3	2	0.625	62.5
Sub1	3	3	0.875	87.5
Sub1	3	4	0.875	87.5
Sub1	3	5	0.875	87.5
Sub1	3	6	0.875	87.5
Sub1	3	7	1	100
Sub2	1	1	0.625	62.5
Sub2	1	2	0.875	87.5
Sub2	1	3	0.857143	85.7143
Sub2	1	4	0.875	87.5
Sub2	1	5	0.875	87.5
Sub2	1	6	0.875	87.5
Sub2	1	7	0.875	87.5
Sub2	2	1	1	100
Sub2	2	2	1	100
Sub2	2	3	0.625	62.5
Sub2	2	4	0.875	87.5
Sub2	2	5	1	100
Sub2	2	6	0.875	87.5
Sub2	2	7	0.75	75
Sub2	3	1	0.875	87.5
Sub2	3	2	0.875	87.5
Sub2	3	3	0.875	87.5
Sub2	3	4	0.875	87.5
Sub2	3	5	1	100
Sub2	3	6	0.875	87.5
Sub2	3	7	0.875	87.5
Sub3	1	1	0.75	75
Sub3	1	2	0.625	62.5
Sub3	1	3	0.875	87.5
Sub3	1	4	1	100
Sub3	1	5	0.75	75
Sub3	1	6	0.875	87.5
Sub3	1	7	0.625	62.5
Sub3	2	1	0.75	75
Sub3	2	2	0.875	87.5
Sub3	2	3	0.75	75
Sub3	2	4	0.75	75
Sub3	2	5	0.875	87.5
Sub3	2	6	1	100
Sub3	2	7	0.875	87.5
Sub3	3	1	0.75	75
Sub3	3	2	1	100
Sub3	3	3	1	100
Sub3	3	4	0.75	75
Sub3	3	5	0.75	75
Sub3	3	6	0.875	87.5
Sub3	3	7	0.75	75
Sub4	1	1	0.625	62.5
Sub4	1	2	0.875	87.5
Sub4	1	3	0.75	75
Sub4	1	4	0.625	62.5
Sub4	1	5	0.5	50
Sub4	1	6	0.75	75
Sub4	1	7	1	100
Sub4	2	1	0.875	87.5
Sub4	2	2	0.75	75
Sub4	2	3	0.625	62.5
Sub4	2	4	0.5	50
Sub4	2	5	0.75	75
Sub4	2	6	0.75	75
Sub4	2	7	0.875	87.5
Sub4	3	1	0.875	87.5
Sub4	3	2	0.625	62.5
Sub4	3	3	0.875	87.5
Sub4	3	4	0.75	75
Sub4	3	5	0.875	87.5
Sub4	3	6	0.875	87.5
Sub4	3	7	0.625	62.5
Sub5	1	1	0.5	50
Sub5	1	2	0.75	75
Sub5	1	3	1	100
Sub5	1	4	0.875	87.5
Sub5	1	5	0.75	75
Sub5	1	6	0.75	75
Sub5	1	7	0.75	75
Sub5	2	1	0.75	75
Sub5	2	2	0.625	62.5
Sub5	2	3	0.875	87.5
Sub5	2	4	0.75	75
Sub5	2	5	0.75	75
Sub5	2	6	0.75	75
Sub5	2	7	0.75	75
Sub5	3	1	0.75	75
Sub5	3	2	0.875	87.5
Sub5	3	3	0.875	87.5
Sub5	3	4	0.75	75
Sub5	3	5	0.75	75
Sub5	3	6	0.75	75
Sub5	3	7	0.5	50
Sub6	1	1	0.875	87.5
Sub6	1	2	0.75	75
Sub6	1	3	0.875	87.5
Sub6	1	4	1	100
Sub6	1	5	0.875	87.5
Sub6	1	6	0.875	87.5
Sub6	1	7	0.5	50
Sub6	2	1	0.5	50
Sub6	2	2	0.75	75
Sub6	2	3	0.875	87.5
Sub6	2	4	0.625	62.5
Sub6	2	5	0.875	87.5
Sub6	2	6	0.875	87.5
Sub6	2	7	0.875	87.5
Sub6	3	1	0.625	62.5
Sub6	3	2	1	100
Sub6	3	3	0.625	62.5
Sub6	3	4	0.625	62.5
Sub6	3	5	0.875	87.5
Sub6	3	6	0.75	75
Sub6	3	7	0.875	87.5
Sub7	1	1	0.875	87.5
Sub7	1	2	0.5	50
Sub7	1	3	0.5	50
Sub7	1	4	0.75	75
Sub7	1	5	0.5	50
Sub7	1	6	0.75	75
Sub7	1	7	0.875	87.5
Sub7	2	1	0.375	37.5
Sub7	2	2	0.875	87.5
Sub7	2	3	0.5	50
Sub7	2	4	0.5	50
Sub7	2	5	0.75	75
Sub7	2	6	0.5	50
Sub7	2	7	0.5	50
Sub7	3	1	0.625	62.5
Sub7	3	2	0.625	62.5
Sub7	3	3	0.5	50
Sub7	3	4	0.5	50
Sub7	3	5	0.625	62.5
Sub7	3	6	0.75	75
Sub7	3	7	0.625	62.5
Sub8	1	1	0.625	62.5
Sub8	1	2	0.5	50
Sub8	1	3	0.75	75
Sub8	1	4	0.625	62.5
Sub8	1	5	0.75	75
Sub8	1	6	0.75	75
Sub8	1	7	0.75	75
Sub8	2	1	1	100
Sub8	2	2	0.875	87.5
Sub8	2	3	0.875	87.5
Sub8	2	4	0.875	87.5
Sub8	2	5	0.875	87.5
Sub8	2	6	0.75	75
Sub8	2	7	0.75	75
Sub8	3	1	0.75	75
Sub8	3	2	0.875	87.5
Sub8	3	3	0.875	87.5
Sub8	3	4	0.875	87.5
Sub8	3	5	0.875	87.5
Sub8	3	6	0.75	75
Sub8	3	7	0.625	62.5
Sub9	1	1	0.75	75
Sub9	1	2	0.625	62.5
Sub9	1	3	0.875	87.5
Sub9	1	4	0.75	75
Sub9	1	5	1	100
Sub9	1	6	0.75	75
Sub9	1	7	0.875	87.5
Sub9	2	1	0.625	62.5
Sub9	2	2	0.625	62.5
Sub9	2	3	0.75	75
Sub9	2	4	0.625	62.5
Sub9	2	5	0.625	62.5
Sub9	2	6	0.5	50
Sub9	2	7	0.75	75
Sub9	3	1	0.75	75
Sub9	3	2	0.875	87.5
Sub9	3	3	0.75	75
Sub9	3	4	0.875	87.5
Sub9	3	5	0.75	75
Sub9	3	6	0.75	75
Sub9	3	7	0.75	75
Sub10	1	1	1	100
Sub10	1	2	0.75	75
Sub10	1	3	0.875	87.5
Sub10	1	4	0.75	75
Sub10	1	5	0.625	62.5
Sub10	1	6	0.75	75
Sub10	1	7	0.75	75
Sub10	2	1	0.875	87.5
Sub10	2	2	0.75	75
Sub10	2	3	0.875	87.5
Sub10	2	4	0.875	87.5
Sub10	2	5	0.875	87.5
Sub10	2	6	1	100
Sub10	2	7	0.875	87.5
Sub10	3	1	0.625	62.5
Sub10	3	2	1	100
Sub10	3	3	0.875	87.5
Sub10	3	4	0.75	75
Sub10	3	5	0.75	75
Sub10	3	6	0.75	75
Sub10	3	7	0.625	62.5
Sub11	1	1	0.75	75
Sub11	1	2	0.625	62.5
Sub11	1	3	0.75	75
Sub11	1	4	0.5	50
Sub11	1	5	0.5	50
Sub11	1	6	0.625	62.5
Sub11	1	7	0.875	87.5
Sub11	2	1	0.75	75
Sub11	2	2	0.5	50
Sub11	2	3	0.75	75
Sub11	2	4	0.5	50
Sub11	2	5	1	100
Sub11	2	6	1	100
Sub11	2	7	0.625	62.5
Sub11	3	1	0.875	87.5
Sub11	3	2	0.875	87.5
Sub11	3	3	0.75	75
Sub11	3	4	0.75	75
Sub11	3	5	0.875	87.5
Sub11	3	6	0.875	87.5
Sub11	3	7	0.625	62.5
Sub12	1	1	0.875	87.5
Sub12	1	2	0.5	50
Sub12	1	3	0.375	37.5
Sub12	1	4	0.5	50
Sub12	1	5	0.75	75
Sub12	1	6	0.625	62.5
Sub12	1	7	0.5	50
Sub12	2	1	0.75	75
Sub12	2	2	0.75	75
Sub12	2	3	0.75	75
Sub12	2	4	0.875	87.5
Sub12	2	5	0.5	50
Sub12	2	6	0.625	62.5
Sub12	2	7	0.375	37.5
Sub12	3	1	0.625	62.5
Sub12	3	2	0.75	75
Sub12	3	3	0.875	87.5
Sub12	3	4	0.75	75
Sub12	3	5	0.875	87.5
Sub12	3	6	0.625	62.5
Sub12	3	7	0.25	25
Sub13	1	1	0.625	62.5
Sub13	1	2	0.625	62.5
Sub13	1	3	0.875	87.5
Sub13	1	4	0.625	62.5
Sub13	1	5	0.75	75
Sub13	1	6	0.875	87.5
Sub13	1	7	1	100
Sub13	2	1	0.75	75
Sub13	2	2	1	100
Sub13	2	3	0.75	75
Sub13	2	4	0.625	62.5
Sub13	2	5	0.875	87.5
Sub13	2	6	0.875	87.5
Sub13	2	7	0.75	75
Sub13	3	1	0.625	62.5
Sub13	3	2	0.75	75
Sub13	3	3	0.625	62.5
Sub13	3	4	0.5	50
Sub13	3	5	0.75	75
Sub13	3	6	0.75	75
Sub13	3	7	0.5	50
Sub14	1	1	0.75	75
Sub14	1	2	0.5	50
Sub14	1	3	0.875	87.5
Sub14	1	4	0.875	87.5
Sub14	1	5	0.75	75
Sub14	1	6	0.625	62.5
Sub14	1	7	0.625	62.5
Sub14	2	1	0.75	75
Sub14	2	2	0.875	87.5
Sub14	2	3	1	100
Sub14	2	4	0.625	62.5
Sub14	2	5	0.875	87.5
Sub14	2	6	1	100
Sub14	2	7	0.875	87.5
Sub14	3	1	0.5	50
Sub14	3	2	0.5	50
Sub14	3	3	0.75	75
Sub14	3	4	0.75	75
Sub14	3	5	0.75	75
Sub14	3	6	0.875	87.5
Sub14	3	7	0.75	75
Sub15	1	1	0.75	75
Sub15	1	2	1	100
Sub15	1	3	0.875	87.5
Sub15	1	4	0.875	87.5
Sub15	1	5	0.75	75
Sub15	1	6	0.875	87.5
Sub15	1	7	1	100
Sub15	2	1	1	100
Sub15	2	2	0.75	75
Sub15	2	3	0.875	87.5
Sub15	2	4	1	100
Sub15	2	5	0.75	75
Sub15	2	6	0.875	87.5
Sub15	2	7	0.875	87.5
Sub15	3	1	0.875	87.5
Sub15	3	2	0.75	75
Sub15	3	3	0.875	87.5
Sub15	3	4	1	100
Sub15	3	5	0.875	87.5
Sub15	3	6	1	100
Sub15	3	7	0.75	75
Sub16	1	1	0.5	50
Sub16	1	2	0.5	50
Sub16	1	3	0.75	75
Sub16	1	4	0.5	50
Sub16	1	5	0.875	87.5
Sub16	1	6	0.75	75
Sub16	1	7	0.5	50
Sub16	2	1	0.75	75
Sub16	2	2	1	100
Sub16	2	3	0.75	75
Sub16	2	4	0.875	87.5
Sub16	2	5	0.75	75
Sub16	2	6	0.875	87.5
Sub16	2	7	0.75	75
Sub16	3	1	0.625	62.5
Sub16	3	2	0.75	75
Sub16	3	3	0.875	87.5
Sub16	3	4	0.875	87.5
Sub16	3	5	0.875	87.5
Sub16	3	6	0.5	50
Sub16	3	7	0.625	62.5
Sub17	1	1	0.75	75
Sub17	1	2	0.875	87.5
Sub17	1	3	0.875	87.5
Sub17	1	4	0.75	75
Sub17	1	5	0.625	62.5
Sub17	1	6	0.875	87.5
Sub17	1	7	1	100
Sub17	2	1	0.875	87.5
Sub17	2	2	0.75	75
Sub17	2	3	0.625	62.5
Sub17	2	4	0.625	62.5
Sub17	2	5	0.75	75
Sub17	2	6	0.875	87.5
Sub17	2	7	0.75	75
Sub17	3	1	0.875	87.5
Sub17	3	2	0.75	75
Sub17	3	3	0.875	87.5
Sub17	3	4	1	100
Sub17	3	5	0.625	62.5
Sub17	3	6	0.75	75
Sub17	3	7	0.75	75
Sub18	1	1	0.625	62.5
Sub18	1	2	0.75	75
Sub18	1	3	0.75	75
Sub18	1	4	0.625	62.5
Sub18	1	5	0.75	75
Sub18	1	6	0.857143	85.7143
Sub18	1	7	0.625	62.5
Sub18	2	1	0.375	37.5
Sub18	2	2	0.75	75
Sub18	2	3	0.75	75
Sub18	2	4	0.75	75
Sub18	2	5	0.625	62.5
Sub18	2	6	0.75	75
Sub18	2	7	0.375	37.5
Sub18	3	1	0.75	75
Sub18	3	2	0.625	62.5
Sub18	3	3	0.75	75
Sub18	3	4	0.75	75
Sub18	3	5	0.875	87.5
Sub18	3	6	0.75	75
Sub18	3	7	0.75	75
Sub19	1	1	0.75	75
Sub19	1	2	0.5	50
Sub19	1	3	0.75	75
Sub19	1	4	0.875	87.5
Sub19	1	5	0.75	75
Sub19	1	6	0.875	87.5
Sub19	1	7	0.875	87.5
Sub19	2	1	0.75	75
Sub19	2	2	0.625	62.5
Sub19	2	3	1	100
Sub19	2	4	0.875	87.5
Sub19	2	5	0.875	87.5
Sub19	2	6	0.875	87.5
Sub19	2	7	0.875	87.5
Sub19	3	1	0.625	62.5
Sub19	3	2	0.75	75
Sub19	3	3	0.75	75
Sub19	3	4	0.625	62.5
Sub19	3	5	0.75	75
Sub19	3	6	0.875	87.5
Sub19	3	7	0.875	87.5
